# Supplementary material for: Asymmetric water transport in dense leaf cuticles and cuticle-inspired compositionally graded membranes
Source: Nat Commun. 2021 Feb 24;12:1267. doi: 10.1038/s41467-021-21500-0 (PMC7904774; doi:10.1038/s41467-021-21500-0)
Supplement: Supplementary file 4 — Source Data [file 41467_2021_21500_MOESM4_ESM.xlsx]

## Sheet: Overall
	For all data, please refer to the Zenodo data sharing platform DOI: 10.5281/zenodo.4461817

## Sheet: Figure 1d
Wavenumber	Transmittance		Wavenumber	Transmittance		Wavenumber	Transmittance		Wavenumber	Transmittance		Wavenumber	Transmittance
cm-1	%		cm-1	%		cm-1	%		cm-1	%		cm-1	%
	sCNCs			SBS neat - Bottom Side (BS) (FM53)			SBS neat - Upper Side (US) (FM53)			SBS/CNCs 10% - Bottom Side (BS) (FM55)			SBS/CNCs 10% - Upper Side (US) (FM55)
4000	102.804		4000	103.286		4000	103.378		4000	103.751		4000	103.859
3999	102.796		3999.75	103.211		3999.75	103.336		3999.75	103.703		3999.75	103.87
3998	102.785		3999.5	103.135		3999.5	103.299		3999.5	103.648		3999.5	103.87
3997	102.778		3999.25	103.086		3999.25	103.284		3999.25	103.608		3999.25	103.849
3996	102.781		3999	103.077		3999	103.287		3999	103.605		3999	103.816
3995	102.793		3998.75	103.104		3998.75	103.298		3998.75	103.639		3998.75	103.792
3994	102.8		3998.5	103.149		3998.5	103.313		3998.5	103.685		3998.5	103.805
3993	102.792		3998.25	103.191		3998.25	103.334		3998.25	103.715		3998.25	103.857
3992	102.771		3998	103.223		3998	103.358		3998	103.715		3998	103.922
3991	102.752		3997.75	103.252		3997.75	103.375		3997.75	103.702		3997.75	103.96
3990	102.743		3997.5	103.288		3997.5	103.384		3997.5	103.706		3997.5	103.951
3989	102.74		3997.25	103.331		3997.25	103.386		3997.25	103.736		3997.25	103.906
3988	102.733		3997	103.361		3997	103.381		3997	103.771		3997	103.853
3987	102.721		3996.75	103.36		3996.75	103.368		3996.75	103.783		3996.75	103.818
3986	102.709		3996.5	103.33		3996.5	103.353		3996.5	103.772		3996.5	103.809
3985	102.705		3996.25	103.292		3996.25	103.349		3996.25	103.767		3996.25	103.823
3984	102.714		3996	103.272		3996	103.365		3996	103.784		3996	103.853
3983	102.738		3995.75	103.278		3995.75	103.395		3995.75	103.81		3995.75	103.888
3982	102.771		3995.5	103.295		3995.5	103.424		3995.5	103.814		3995.5	103.909
3981	102.8		3995.25	103.298		3995.25	103.435		3995.25	103.789		3995.25	103.908
3980	102.813		3995	103.286		3995	103.42		3995	103.763		3995	103.893
3979	102.811		3994.75	103.286		3994.75	103.39		3994.75	103.771		3994.75	103.888
3978	102.802		3994.5	103.317		3994.5	103.37		3994.5	103.82		3994.5	103.91
3977	102.801		3994.25	103.365		3994.25	103.374		3994.25	103.883		3994.25	103.948
3976	102.815		3994	103.397		3994	103.391		3994	103.922		3994	103.975
3975	102.837		3993.75	103.391		3993.75	103.403		3993.75	103.921		3993.75	103.971
3974	102.852		3993.5	103.365		3993.5	103.402		3993.5	103.89		3993.5	103.943
3973	102.846		3993.25	103.351		3993.25	103.404		3993.25	103.853		3993.25	103.915
3972	102.823		3993	103.369		3993	103.432		3993	103.83		3993	103.91
3971	102.795		3992.75	103.408		3992.75	103.485		3992.75	103.824		3992.75	103.932
3970	102.77		3992.5	103.439		3992.5	103.542		3992.5	103.834		3992.5	103.963
3969	102.75		3992.25	103.443		3992.25	103.568		3992.25	103.85		3992.25	103.982
3968	102.743		3992	103.411		3992	103.544		3992	103.853		3992	103.97
3967	102.76		3991.75	103.349		3991.75	103.477		3991.75	103.821		3991.75	103.921
3966	102.797		3991.5	103.27		3991.5	103.391		3991.5	103.749		3991.5	103.847
3965	102.833		3991.25	103.199		3991.25	103.313		3991.25	103.662		3991.25	103.778
3964	102.846		3991	103.169		3991	103.26		3991	103.603		3991	103.749
3963	102.836		3990.75	103.197		3990.75	103.252		3990.75	103.607		3990.75	103.776
3962	102.816		3990.5	103.263		3990.5	103.294		3990.5	103.677		3990.5	103.835
3961	102.794		3990.25	103.321		3990.25	103.364		3990.25	103.779		3990.25	103.885
3960	102.769		3990	103.33		3990	103.418		3990	103.857		3990	103.903
3959	102.743		3989.75	103.295		3989.75	103.429		3989.75	103.877		3989.75	103.899
3958	102.732		3989.5	103.247		3989.5	103.407		3989.5	103.847		3989.5	103.9
3957	102.741		3989.25	103.212		3989.25	103.388		3989.25	103.806		3989.25	103.918
3956	102.766		3989	103.201		3989	103.398		3989	103.793		3989	103.951
3955	102.793		3988.75	103.209		3988.75	103.442		3988.75	103.821		3988.75	103.988
3954	102.812		3988.5	103.228		3988.5	103.498		3988.5	103.875		3988.5	104.015
3953	102.825		3988.25	103.25		3988.25	103.536		3988.25	103.92		3988.25	104.02
3952	102.83		3988	103.271		3988	103.538		3988	103.927		3988	103.998
3951	102.833		3987.75	103.289		3987.75	103.512		3987.75	103.897		3987.75	103.962
3950	102.834		3987.5	103.303		3987.5	103.491		3987.5	103.858		3987.5	103.933
3949	102.83		3987.25	103.303		3987.25	103.489		3987.25	103.833		3987.25	103.923
3948	102.821		3987	103.279		3987	103.489		3987	103.816		3987	103.927
3947	102.81		3986.75	103.239		3986.75	103.473		3986.75	103.787		3986.75	103.935
3946	102.805		3986.5	103.21		3986.5	103.446		3986.5	103.747		3986.5	103.939
3945	102.803		3986.25	103.21		3986.25	103.431		3986.25	103.713		3986.25	103.937
3944	102.8		3986	103.237		3986	103.43		3986	103.691		3986	103.93
3943	102.796		3985.75	103.27		3985.75	103.424		3985.75	103.666		3985.75	103.927
3942	102.798		3985.5	103.291		3985.5	103.403		3985.5	103.631		3985.5	103.936
3941	102.802		3985.25	103.3		3985.25	103.375		3985.25	103.613		3985.25	103.955
3940	102.796		3985	103.313		3985	103.362		3985	103.644		3985	103.973
3939	102.778		3984.75	103.335		3984.75	103.374		3984.75	103.72		3984.75	103.978
3938	102.762		3984.5	103.356		3984.5	103.41		3984.5	103.8		3984.5	103.967
3937	102.758		3984.25	103.352		3984.25	103.444		3984.25	103.838		3984.25	103.94
3936	102.769		3984	103.317		3984	103.441		3984	103.822		3984	103.898
3935	102.784		3983.75	103.277		3983.75	103.393		3983.75	103.779		3983.75	103.853
3934	102.799		3983.5	103.269		3983.5	103.338		3983.5	103.748		3983.5	103.83
3933	102.816		3983.25	103.303		3983.25	103.328		3983.25	103.748		3983.25	103.849
3932	102.831		3983	103.352		3983	103.373		3983	103.767		3983	103.907
3931	102.835		3982.75	103.382		3982.75	103.437		3982.75	103.781		3982.75	103.965
3930	102.828		3982.5	103.381		3982.5	103.479		3982.5	103.787		3982.5	103.986
3929	102.823		3982.25	103.364		3982.25	103.483		3982.25	103.795		3982.25	103.954
3928	102.835		3982	103.343		3982	103.456		3982	103.808		3982	103.893
3927	102.858		3981.75	103.32		3981.75	103.41		3981.75	103.808		3981.75	103.839
3926	102.867		3981.5	103.293		3981.5	103.369		3981.5	103.778		3981.5	103.813
3925	102.859		3981.25	103.268		3981.25	103.355		3981.25	103.728		3981.25	103.811
3924	102.847		3981	103.255		3981	103.364		3981	103.692		3981	103.813
3923	102.843		3980.75	103.256		3980.75	103.373		3980.75	103.699		3980.75	103.814
3922	102.841		3980.5	103.262		3980.5	103.365		3980.5	103.744		3980.5	103.822
3921	102.834		3980.25	103.263		3980.25	103.351		3980.25	103.792		3980.25	103.842
3920	102.827		3980	103.25		3980	103.351		3980	103.807		3980	103.869
3919	102.826		3979.75	103.231		3979.75	103.37		3979.75	103.783		3979.75	103.89
3918	102.829		3979.5	103.223		3979.5	103.395		3979.5	103.746		3979.5	103.897
3917	102.835		3979.25	103.237		3979.25	103.412		3979.25	103.72		3979.25	103.888
3916	102.839		3979	103.269		3979	103.412		3979	103.708		3979	103.866
3915	102.84		3978.75	103.302		3978.75	103.392		3978.75	103.701		3978.75	103.836
3914	102.833		3978.5	103.322		3978.5	103.361		3978.5	103.703		3978.5	103.817
3913	102.828		3978.25	103.327		3978.25	103.338		3978.25	103.724		3978.25	103.827
3912	102.834		3978	103.321		3978	103.337		3978	103.757		3978	103.868
3911	102.842		3977.75	103.315		3977.75	103.356		3977.75	103.774		3977.75	103.921
3910	102.842		3977.5	103.314		3977.5	103.383		3977.5	103.763		3977.5	103.963
3909	102.833		3977.25	103.314		3977.25	103.404		3977.25	103.74		3977.25	103.973
3908	102.832		3977	103.304		3977	103.403		3977	103.728		3977	103.946
3907	102.85		3976.75	103.282		3976.75	103.372		3976.75	103.728		3976.75	103.896
3906	102.873		3976.5	103.255		3976.5	103.326		3976.5	103.726		3976.5	103.852
3905	102.882		3976.25	103.233		3976.25	103.294		3976.25	103.712		3976.25	103.84
3904	102.877		3976	103.209		3976	103.294		3976	103.695		3976	103.852
3903	102.867		3975.75	103.177		3975.75	103.32		3975.75	103.691		3975.75	103.862
3902	102.851		3975.5	103.154		3975.5	103.353		3975.5	103.71		3975.5	103.862
3901	102.821		3975.25	103.167		3975.25	103.385		3975.25	103.752		3975.25	103.872
3900	102.789		3975	103.225		3975	103.409		3975	103.794		3975	103.908
3899	102.782		3974.75	103.297		3974.75	103.414		3974.75	103.807		3974.75	103.95
3898	102.794		3974.5	103.341		3974.5	103.403		3974.5	103.78		3974.5	103.965
3897	102.808		3974.25	103.344		3974.25	103.394		3974.25	103.736		3974.25	103.948
3896	102.816		3974	103.317		3974	103.402		3974	103.708		3974	103.922
3895	102.823		3973.75	103.283		3973.75	103.411		3973.75	103.71		3973.75	103.91
3894	102.832		3973.5	103.254		3973.5	103.394		3973.5	103.73		3973.5	103.908
3893	102.827		3973.25	103.237		3973.25	103.347		3973.25	103.745		3973.25	103.902
3892	102.805		3973	103.236		3973	103.297		3973	103.745		3973	103.893
3891	102.78		3972.75	103.249		3972.75	103.276		3972.75	103.734		3972.75	103.894
3890	102.767		3972.5	103.271		3972.5	103.297		3972.5	103.73		3972.5	103.917
3889	102.772		3972.25	103.301		3972.25	103.355		3972.25	103.747		3972.25	103.955
3888	102.793		3972	103.346		3972	103.438		3972	103.786		3972	103.993
3887	102.814		3971.75	103.404		3971.75	103.526		3971.75	103.833		3971.75	104.013
3886	102.827		3971.5	103.452		3971.5	103.592		3971.5	103.873		3971.5	104.007
3885	102.832		3971.25	103.466		3971.25	103.602		3971.25	103.909		3971.25	103.981
3884	102.835		3971	103.436		3971	103.545		3971	103.941		3971	103.948
3883	102.842		3970.75	103.382		3970.75	103.442		3970.75	103.956		3970.75	103.922
3882	102.848		3970.5	103.329		3970.5	103.342		3970.5	103.938		3970.5	103.912
3881	102.846		3970.25	103.291		3970.25	103.281		3970.25	103.887		3970.25	103.915
3880	102.853		3970	103.267		3970	103.27		3970	103.826		3970	103.917
3879	102.872		3969.75	103.251		3969.75	103.295		3969.75	103.774		3969.75	103.905
3878	102.887		3969.5	103.232		3969.5	103.336		3969.5	103.732		3969.5	103.873
3877	102.88		3969.25	103.201		3969.25	103.369		3969.25	103.683		3969.25	103.83
3876	102.836		3969	103.156		3969	103.369		3969	103.62		3969	103.792
3875	102.773		3968.75	103.115		3968.75	103.329		3968.75	103.556		3968.75	103.774
3874	102.75		3968.5	103.101		3968.5	103.274		3968.5	103.526		3968.5	103.778
3873	102.789		3968.25	103.124		3968.25	103.242		3968.25	103.556		3968.25	103.8
3872	102.844		3968	103.17		3968	103.252		3968	103.636		3968	103.837
3871	102.859		3967.75	103.21		3967.75	103.283		3967.75	103.725		3967.75	103.882
3870	102.845		3967.5	103.226		3967.5	103.305		3967.5	103.777		3967.5	103.92
3869	102.839		3967.25	103.22		3967.25	103.311		3967.25	103.777		3967.25	103.931
3868	102.856		3967	103.21		3967	103.316		3967	103.75		3967	103.913
3867	102.883		3966.75	103.211		3966.75	103.341		3966.75	103.735		3966.75	103.884
3866	102.893		3966.5	103.227		3966.5	103.391		3966.5	103.759		3966.5	103.866
3865	102.874		3966.25	103.251		3966.25	103.457		3966.25	103.812		3966.25	103.868
3864	102.827		3966	103.271		3966	103.506		3966	103.848		3966	103.875
3863	102.777		3965.75	103.279		3965.75	103.507		3965.75	103.823		3965.75	103.866
3862	102.759		3965.5	103.268		3965.5	103.447		3965.5	103.737		3965.5	103.833
3861	102.777		3965.25	103.229		3965.25	103.351		3965.25	103.643		3965.25	103.792
3860	102.804		3965	103.169		3965	103.267		3965	103.605		3965	103.779
3859	102.809		3964.75	103.118		3964.75	103.235		3964.75	103.648		3964.75	103.816
3858	102.799		3964.5	103.115		3964.5	103.266		3964.5	103.746		3964.5	103.895
3857	102.797		3964.25	103.174		3964.25	103.342		3964.25	103.849		3964.25	103.973
3856	102.811		3964	103.263		3964	103.424		3964	103.908		3964	104.005
3855	102.797		3963.75	103.33		3963.75	103.465		3963.75	103.896		3963.75	103.987
3854	102.766		3963.5	103.343		3963.5	103.445		3963.5	103.823		3963.5	103.946
3853	102.809		3963.25	103.309		3963.25	103.386		3963.25	103.74		3963.25	103.91
3852	102.886		3963	103.257		3963	103.329		3963	103.695		3963	103.88
3851	102.915		3962.75	103.209		3962.75	103.299		3962.75	103.698		3962.75	103.836
3850	102.893		3962.5	103.168		3962.5	103.288		3962.5	103.716		3962.5	103.776
3849	102.857		3962.25	103.133		3962.25	103.279		3962.25	103.717		3962.25	103.724
3848	102.84		3962	103.113		3962	103.271		3962	103.705		3962	103.709
3847	102.848		3961.75	103.125		3961.75	103.28		3961.75	103.705		3961.75	103.74
3846	102.869		3961.5	103.175		3961.5	103.314		3961.5	103.724		3961.5	103.794
3845	102.883		3961.25	103.25		3961.25	103.357		3961.25	103.745		3961.25	103.843
3844	102.87		3961	103.321		3961	103.381		3961	103.742		3961	103.868
3843	102.85		3960.75	103.36		3960.75	103.376		3960.75	103.708		3960.75	103.87
3842	102.85		3960.5	103.361		3960.5	103.359		3960.5	103.661		3960.5	103.862
3841	102.869		3960.25	103.338		3960.25	103.364		3960.25	103.632		3960.25	103.87
3840	102.887		3960	103.319		3960	103.405		3960	103.651		3960	103.907
3839	102.894		3959.75	103.321		3959.75	103.462		3959.75	103.716		3959.75	103.965
3838	102.909		3959.5	103.338		3959.5	103.502		3959.5	103.79		3959.5	104.013
3837	102.94		3959.25	103.347		3959.25	103.505		3959.25	103.826		3959.25	104.022
3836	102.965		3959	103.329		3959	103.481		3959	103.808		3959	103.988
3835	102.967		3958.75	103.29		3958.75	103.451		3958.75	103.758		3958.75	103.931
3834	102.951		3958.5	103.253		3958.5	103.427		3958.5	103.71		3958.5	103.876
3833	102.935		3958.25	103.236		3958.25	103.409		3958.25	103.678		3958.25	103.835
3832	102.94		3958	103.234		3958	103.39		3958	103.661		3958	103.809
3831	102.961		3957.75	103.234		3957.75	103.369		3957.75	103.653		3957.75	103.793
3830	102.967		3957.5	103.227		3957.5	103.347		3957.5	103.659		3957.5	103.782
3829	102.938		3957.25	103.22		3957.25	103.322		3957.25	103.677		3957.25	103.773
3828	102.869		3957	103.216		3957	103.291		3957	103.692		3957	103.766
3827	102.787		3956.75	103.212		3956.75	103.265		3956.75	103.688		3956.75	103.77
3826	102.743		3956.5	103.208		3956.5	103.267		3956.5	103.675		3956.5	103.803
3825	102.756		3956.25	103.214		3956.25	103.309		3956.25	103.687		3956.25	103.871
3824	102.806		3956	103.239		3956	103.374		3956	103.743		3956	103.951
3823	102.841		3955.75	103.273		3955.75	103.428		3955.75	103.819		3955.75	104.008
3822	102.825		3955.5	103.294		3955.5	103.455		3955.5	103.866		3955.5	104.017
3821	102.816		3955.25	103.284		3955.25	103.467		3955.25	103.862		3955.25	103.986
3820	102.851		3955	103.252		3955	103.479		3955	103.825		3955	103.944
3819	102.903		3954.75	103.232		3954.75	103.49		3954.75	103.794		3954.75	103.915
3818	102.934		3954.5	103.252		3954.5	103.489		3954.5	103.787		3954.5	103.908
3817	102.913		3954.25	103.315		3954.25	103.479		3954.25	103.799		3954.25	103.912
3816	102.871		3954	103.386		3954	103.467		3954	103.812		3954	103.91
3815	102.857		3953.75	103.418		3953.75	103.45		3953.75	103.814		3953.75	103.892
3814	102.855		3953.5	103.396		3953.5	103.425		3953.5	103.803		3953.5	103.865
3813	102.84		3953.25	103.345		3953.25	103.396		3953.25	103.791		3953.25	103.853
3812	102.816		3953	103.314		3953	103.382		3953	103.793		3953	103.872
3811	102.804		3952.75	103.325		3952.75	103.387		3952.75	103.809		3952.75	103.906
3810	102.821		3952.5	103.354		3952.5	103.394		3952.5	103.82		3952.5	103.919
3809	102.847		3952.25	103.368		3952.25	103.383		3952.25	103.807		3952.25	103.893
3808	102.845		3952	103.358		3952	103.357		3952	103.767		3952	103.846
3807	102.837		3951.75	103.345		3951.75	103.34		3951.75	103.725		3951.75	103.812
3806	102.854		3951.5	103.346		3951.5	103.346		3951.5	103.709		3951.5	103.806
3805	102.894		3951.25	103.356		3951.25	103.367		3951.25	103.728		3951.25	103.819
3804	102.939		3951	103.361		3951	103.376		3951	103.764		3951	103.832
3803	102.933		3950.75	103.362		3950.75	103.361		3950.75	103.792		3950.75	103.837
3802	102.876		3950.5	103.372		3950.5	103.341		3950.5	103.791		3950.5	103.836
3801	102.84		3950.25	103.39		3950.25	103.339		3950.25	103.758		3950.25	103.836
3800	102.845		3950	103.392		3950	103.358		3950	103.71		3950	103.842
3799	102.865		3949.75	103.366		3949.75	103.377		3949.75	103.67		3949.75	103.861
3798	102.874		3949.5	103.33		3949.5	103.384		3949.5	103.658		3949.5	103.892
3797	102.858		3949.25	103.32		3949.25	103.389		3949.25	103.667		3949.25	103.923
3796	102.834		3949	103.339		3949	103.395		3949	103.679		3949	103.932
3795	102.816		3948.75	103.352		3948.75	103.388		3948.75	103.675		3948.75	103.904
3794	102.808		3948.5	103.32		3948.5	103.353		3948.5	103.651		3948.5	103.847
3793	102.809		3948.25	103.244		3948.25	103.301		3948.25	103.623		3948.25	103.789
3792	102.824		3948	103.174		3948	103.27		3948	103.605		3948	103.76
3791	102.853		3947.75	103.158		3947.75	103.281		3947.75	103.602		3947.75	103.768
3790	102.886		3947.5	103.197		3947.5	103.323		3947.5	103.606		3947.5	103.795
3789	102.912		3947.25	103.253		3947.25	103.368		3947.25	103.609		3947.25	103.819
3788	102.924		3947	103.291		3947	103.398		3947	103.612		3947	103.826
3787	102.924		3946.75	103.306		3946.75	103.419		3946.75	103.62		3946.75	103.822
3786	102.911		3946.5	103.304		3946.5	103.44		3946.5	103.635		3946.5	103.818
3785	102.895		3946.25	103.289		3946.25	103.461		3946.25	103.657		3946.25	103.817
3784	102.889		3946	103.262		3946	103.464		3946	103.686		3946	103.819
3783	102.892		3945.75	103.234		3945.75	103.433		3945.75	103.716		3945.75	103.823
3782	102.889		3945.5	103.216		3945.5	103.376		3945.5	103.734		3945.5	103.828
3781	102.861		3945.25	103.212		3945.25	103.321		3945.25	103.73		3945.25	103.834
3780	102.815		3945	103.215		3945	103.295		3945	103.711		3945	103.834
3779	102.787		3944.75	103.215		3944.75	103.3		3944.75	103.696		3944.75	103.82
3778	102.796		3944.5	103.207		3944.5	103.323		3944.5	103.703		3944.5	103.787
3777	102.819		3944.25	103.2		3944.25	103.351		3944.25	103.732		3944.25	103.75
3776	102.83		3944	103.204		3944	103.38		3944	103.761		3944	103.732
3775	102.825		3943.75	103.226		3943.75	103.41		3943.75	103.765		3943.75	103.75
3774	102.827		3943.5	103.267		3943.5	103.438		3943.5	103.741		3943.5	103.805
3773	102.847		3943.25	103.323		3943.25	103.466		3943.25	103.71		3943.25	103.882
3772	102.869		3943	103.377		3943	103.491		3943	103.688		3943	103.956
3771	102.873		3942.75	103.396		3942.75	103.492		3942.75	103.675		3942.75	103.998
3770	102.868		3942.5	103.356		3942.5	103.452		3942.5	103.659		3942.5	103.986
3769	102.863		3942.25	103.276		3942.25	103.387		3942.25	103.644		3942.25	103.928
3768	102.851		3942	103.21		3942	103.343		3942	103.642		3942	103.859
3767	102.822		3941.75	103.197		3941.75	103.349		3941.75	103.662		3941.75	103.818
3766	102.782		3941.5	103.238		3941.5	103.396		3941.5	103.702		3941.5	103.819
3765	102.768		3941.25	103.295		3941.25	103.447		3941.25	103.749		3941.25	103.85
3764	102.791		3941	103.331		3941	103.465		3941	103.781		3941	103.879
3763	102.831		3940.75	103.334		3940.75	103.431		3940.75	103.773		3940.75	103.877
3762	102.853		3940.5	103.306		3940.5	103.351		3940.5	103.72		3940.5	103.834
3761	102.855		3940.25	103.26		3940.25	103.256		3940.25	103.648		3940.25	103.765
3760	102.867		3940	103.209		3940	103.186		3940	103.599		3940	103.704
3759	102.897		3939.75	103.176		3939.75	103.174		3939.75	103.594		3939.75	103.686
3758	102.92		3939.5	103.177		3939.5	103.22		3939.5	103.621		3939.5	103.726
3757	102.916		3939.25	103.206		3939.25	103.299		3939.25	103.655		3939.25	103.812
3756	102.895		3939	103.24		3939	103.379		3939	103.686		3939	103.909
3755	102.878		3938.75	103.257		3938.75	103.44		3938.75	103.715		3938.75	103.979
3754	102.862		3938.5	103.247		3938.5	103.471		3938.5	103.738		3938.5	104
3753	102.838		3938.25	103.213		3938.25	103.467		3938.25	103.744		3938.25	103.973
3752	102.808		3938	103.168		3938	103.429		3938	103.725		3938	103.922
3751	102.784		3937.75	103.127		3937.75	103.372		3937.75	103.69		3937.75	103.876
3750	102.772		3937.5	103.105		3937.5	103.316		3937.5	103.662		3937.5	103.847
3749	102.767		3937.25	103.11		3937.25	103.283		3937.25	103.663		3937.25	103.836
3748	102.785		3937	103.145		3937	103.286		3937	103.698		3937	103.842
3747	102.835		3936.75	103.202		3936.75	103.314		3936.75	103.748		3936.75	103.861
3746	102.872		3936.5	103.259		3936.5	103.341		3936.5	103.783		3936.5	103.885
3745	102.879		3936.25	103.298		3936.25	103.342		3936.25	103.785		3936.25	103.902
3744	102.894		3936	103.317		3936	103.315		3936	103.764		3936	103.91
3743	102.912		3935.75	103.326		3935.75	103.282		3935.75	103.747		3935.75	103.915
3742	102.907		3935.5	103.325		3935.5	103.268		3935.5	103.753		3935.5	103.919
3741	102.886		3935.25	103.302		3935.25	103.282		3935.25	103.781		3935.25	103.908
3740	102.885		3935	103.258		3935	103.31		3935	103.817		3935	103.877
3739	102.917		3934.75	103.22		3934.75	103.332		3934.75	103.841		3934.75	103.836
3738	102.953		3934.5	103.215		3934.5	103.337		3934.5	103.84		3934.5	103.813
3737	102.944		3934.25	103.244		3934.25	103.329		3934.25	103.818		3934.25	103.826
3736	102.91		3934	103.287		3934	103.328		3934	103.794		3934	103.863
3735	102.908		3933.75	103.323		3933.75	103.352		3933.75	103.786		3933.75	103.895
3734	102.921		3933.5	103.341		3933.5	103.395		3933.5	103.781		3933.5	103.896
3733	102.898		3933.25	103.329		3933.25	103.43		3933.25	103.755		3933.25	103.863
3732	102.852		3933	103.288		3933	103.434		3933	103.706		3933	103.816
3731	102.827		3932.75	103.242		3932.75	103.419		3932.75	103.668		3932.75	103.784
3730	102.841		3932.5	103.23		3932.5	103.422		3932.5	103.678		3932.5	103.784
3729	102.869		3932.25	103.264		3932.25	103.461		3932.25	103.72		3932.25	103.808
3728	102.882		3932	103.304		3932	103.509		3932	103.748		3932	103.825
3727	102.879		3931.75	103.307		3931.75	103.521		3931.75	103.738		3931.75	103.814
3726	102.876		3931.5	103.269		3931.5	103.48		3931.5	103.714		3931.5	103.78
3725	102.874		3931.25	103.214		3931.25	103.403		3931.25	103.705		3931.25	103.738
3724	102.856		3931	103.167		3931	103.323		3931	103.713		3931	103.701
3723	102.826		3930.75	103.139		3930.75	103.267		3930.75	103.715		3930.75	103.67
3722	102.792		3930.5	103.126		3930.5	103.251		3930.5	103.693		3930.5	103.644
3721	102.758		3930.25	103.114		3930.25	103.271		3930.25	103.658		3930.25	103.628
3720	102.735		3930	103.101		3930	103.312		3930	103.636		3930	103.637
3719	102.728		3929.75	103.098		3929.75	103.355		3929.75	103.636		3929.75	103.681
3718	102.729		3929.5	103.12		3929.5	103.389		3929.5	103.638		3929.5	103.742
3717	102.726		3929.25	103.167		3929.25	103.398		3929.25	103.624		3929.25	103.782
3716	102.71		3929	103.222		3929	103.377		3929	103.603		3929	103.782
3715	102.69		3928.75	103.271		3928.75	103.344		3928.75	103.609		3928.75	103.767
3714	102.674		3928.5	103.309		3928.5	103.333		3928.5	103.657		3928.5	103.766
3713	102.676		3928.25	103.323		3928.25	103.359		3928.25	103.714		3928.25	103.778
3712	102.704		3928	103.3		3928	103.395		3928	103.732		3928	103.778
3711	102.747		3927.75	103.247		3927.75	103.399		3927.75	103.699		3927.75	103.761
3710	102.782		3927.5	103.196		3927.5	103.362		3927.5	103.653		3927.5	103.751
3709	102.79		3927.25	103.189		3927.25	103.324		3927.25	103.639		3927.25	103.777
3708	102.771		3927	103.239		3927	103.332		3927	103.663		3927	103.843
3707	102.746		3926.75	103.32		3926.75	103.388		3926.75	103.703		3926.75	103.922
3706	102.736		3926.5	103.383		3926.5	103.457		3926.5	103.735		3926.5	103.973
3705	102.749		3926.25	103.389		3926.25	103.494		3926.25	103.751		3926.25	103.971
3704	102.776		3926	103.338		3926	103.48		3926	103.752		3926	103.921
3703	102.806		3925.75	103.28		3925.75	103.422		3925.75	103.743		3925.75	103.852
3702	102.837		3925.5	103.276		3925.5	103.351		3925.5	103.72		3925.5	103.795
3701	102.865		3925.25	103.341		3925.25	103.306		3925.25	103.68		3925.25	103.76
3700	102.876		3925	103.42		3925	103.314		3925	103.624		3925	103.741
3699	102.865		3924.75	103.448		3924.75	103.364		3924.75	103.576		3924.75	103.731
3698	102.833		3924.5	103.406		3924.5	103.411		3924.5	103.558		3924.5	103.732
3697	102.799		3924.25	103.319		3924.25	103.409		3924.25	103.568		3924.25	103.731
3696	102.776		3924	103.221		3924	103.343		3924	103.582		3924	103.717
3695	102.752		3923.75	103.143		3923.75	103.249		3923.75	103.58		3923.75	103.694
3694	102.707		3923.5	103.112		3923.5	103.189		3923.5	103.57		3923.5	103.686
3693	102.642		3923.25	103.135		3923.25	103.2		3923.25	103.581		3923.25	103.704
3692	102.587		3923	103.184		3923	103.259		3923	103.622		3923	103.738
3691	102.571		3922.75	103.227		3922.75	103.312		3922.75	103.678		3922.75	103.771
3690	102.605		3922.5	103.253		3922.5	103.332		3922.5	103.73		3922.5	103.808
3689	102.678		3922.25	103.273		3922.25	103.336		3922.25	103.763		3922.25	103.862
3688	102.751		3922	103.295		3922	103.345		3922	103.769		3922	103.922
3687	102.785		3921.75	103.308		3921.75	103.352		3921.75	103.745		3921.75	103.956
3686	102.768		3921.5	103.297		3921.5	103.342		3921.5	103.699		3921.5	103.936
3685	102.709		3921.25	103.26		3921.25	103.316		3921.25	103.648		3921.25	103.866
3684	102.643		3921	103.203		3921	103.301		3921	103.614		3921	103.784
3683	102.611		3920.75	103.136		3920.75	103.305		3920.75	103.607		3920.75	103.727
3682	102.62		3920.5	103.071		3920.5	103.306		3920.5	103.625		3920.5	103.712
3681	102.628		3920.25	103.029		3920.25	103.275		3920.25	103.652		3920.25	103.715
3680	102.613		3920	103.033		3920	103.221		3920	103.67		3920	103.702
3679	102.598		3919.75	103.085		3919.75	103.193		3919.75	103.681		3919.75	103.676
3678	102.598		3919.5	103.164		3919.5	103.228		3919.5	103.706		3919.5	103.681
3677	102.57		3919.25	103.247		3919.25	103.314		3919.25	103.753		3919.25	103.743
3676	102.511		3919	103.31		3919	103.405		3919	103.81		3919	103.843
3675	102.494		3918.75	103.336		3918.75	103.461		3918.75	103.844		3918.75	103.936
3674	102.512		3918.5	103.317		3918.5	103.473		3918.5	103.832		3918.5	103.99
3673	102.526		3918.25	103.265		3918.25	103.45		3918.25	103.773		3918.25	103.998
3672	102.519		3918	103.206		3918	103.403		3918	103.69		3918	103.958
3671	102.493		3917.75	103.169		3917.75	103.338		3917.75	103.615		3917.75	103.878
3670	102.492		3917.5	103.168		3917.5	103.271		3917.5	103.583		3917.5	103.79
3669	102.511		3917.25	103.205		3917.25	103.235		3917.25	103.61		3917.25	103.738
3668	102.504		3917	103.268		3917	103.244		3917	103.678		3917	103.739
3667	102.479		3916.75	103.345		3916.75	103.273		3916.75	103.749		3916.75	103.771
3666	102.458		3916.5	103.418		3916.5	103.294		3916.5	103.784		3916.5	103.813
3665	102.445		3916.25	103.462		3916.25	103.307		3916.25	103.775		3916.25	103.857
3664	102.431		3916	103.459		3916	103.33		3916	103.736		3916	103.892
3663	102.406		3915.75	103.417		3915.75	103.369		3915.75	103.696		3915.75	103.902
3662	102.374		3915.5	103.362		3915.5	103.412		3915.5	103.679		3915.5	103.887
3661	102.335		3915.25	103.317		3915.25	103.44		3915.25	103.692		3915.25	103.87
3660	102.29		3915	103.282		3915	103.435		3915	103.713		3915	103.864
3659	102.245		3914.75	103.238		3914.75	103.39		3914.75	103.711		3914.75	103.85
3658	102.204		3914.5	103.174		3914.5	103.317		3914.5	103.677		3914.5	103.809
3657	102.178		3914.25	103.106		3914.25	103.252		3914.25	103.639		3914.25	103.751
3656	102.176		3914	103.066		3914	103.231		3914	103.634		3914	103.717
3655	102.185		3913.75	103.074		3913.75	103.261		3913.75	103.664		3913.75	103.742
3654	102.195		3913.5	103.12		3913.5	103.318		3913.5	103.696		3913.5	103.817
3653	102.211		3913.25	103.176		3913.25	103.373		3913.25	103.705		3913.25	103.894
3652	102.229		3913	103.219		3913	103.414		3913	103.698		3913	103.927
3651	102.236		3912.75	103.244		3912.75	103.435		3912.75	103.703		3912.75	103.901
3650	102.222		3912.5	103.259		3912.5	103.429		3912.5	103.729		3912.5	103.84
3649	102.191		3912.25	103.269		3912.25	103.392		3912.25	103.754		3912.25	103.782
3648	102.159		3912	103.271		3912	103.34		3912	103.747		3912	103.752
3647	102.144		3911.75	103.268		3911.75	103.308		3911.75	103.708		3911.75	103.749
3646	102.126		3911.5	103.269		3911.5	103.319		3911.5	103.668		3911.5	103.765
3645	102.079		3911.25	103.288		3911.25	103.362		3911.25	103.658		3911.25	103.796
3644	102.003		3911	103.319		3911	103.4		3911	103.678		3911	103.834
3643	101.918		3910.75	103.338		3910.75	103.398		3910.75	103.699		3910.75	103.866
3642	101.856		3910.5	103.326		3910.5	103.365		3910.5	103.705		3910.5	103.876
3641	101.824		3910.25	103.291		3910.25	103.337		3910.25	103.707		3910.25	103.87
3640	101.797		3910	103.257		3910	103.344		3910	103.72		3910	103.865
3639	101.75		3909.75	103.243		3909.75	103.372		3909.75	103.738		3909.75	103.87
3638	101.691		3909.5	103.252		3909.5	103.385		3909.5	103.742		3909.5	103.879
3637	101.644		3909.25	103.27		3909.25	103.37		3909.25	103.731		3909.25	103.881
3636	101.617		3909	103.283		3909	103.341		3909	103.721		3909	103.877
3635	101.593		3908.75	103.274		3908.75	103.318		3908.75	103.727		3908.75	103.863
3634	101.549		3908.5	103.236		3908.5	103.299		3908.5	103.737		3908.5	103.835
3633	101.48		3908.25	103.185		3908.25	103.278		3908.25	103.733		3908.25	103.801
3632	101.408		3908	103.153		3908	103.267		3908	103.713		3908	103.784
3631	101.359		3907.75	103.167		3907.75	103.283		3907.75	103.697		3907.75	103.803
3630	101.342		3907.5	103.219		3907.5	103.332		3907.5	103.712		3907.5	103.847
3629	101.367		3907.25	103.271		3907.25	103.402		3907.25	103.762		3907.25	103.886
3628	101.383		3907	103.293		3907	103.466		3907	103.826		3907	103.903
3627	101.342		3906.75	103.286		3906.75	103.503		3906.75	103.871		3906.75	103.901
3626	101.271		3906.5	103.273		3906.5	103.495		3906.5	103.866		3906.5	103.886
3625	101.207		3906.25	103.266		3906.25	103.438		3906.25	103.798		3906.25	103.85
3624	101.157		3906	103.256		3906	103.348		3906	103.685		3906	103.783
3623	101.114		3905.75	103.228		3905.75	103.258		3905.75	103.575		3905.75	103.696
3622	101.062		3905.5	103.199		3905.5	103.189		3905.5	103.513		3905.5	103.62
3621	101.002		3905.25	103.205		3905.25	103.146		3905.25	103.507		3905.25	103.579
3620	100.956		3905	103.272		3905	103.121		3905	103.534		3905	103.587
3619	100.941		3904.75	103.396		3904.75	103.116		3904.75	103.558		3904.75	103.646
3618	100.939		3904.5	103.516		3904.5	103.152		3904.5	103.558		3904.5	103.74
3617	100.926		3904.25	103.55		3904.25	103.248		3904.25	103.531		3904.25	103.829
3616	100.899		3904	103.48		3904	103.375		3904	103.512		3904	103.874
3615	100.861		3903.75	103.375		3903.75	103.462		3903.75	103.519		3903.75	103.863
3614	100.812		3903.5	103.297		3903.5	103.472		3903.5	103.52		3903.5	103.821
3613	100.759		3903.25	103.264		3903.25	103.439		3903.25	103.502		3903.25	103.787
3612	100.713		3903	103.262		3903	103.416		3903	103.484		3903	103.785
3611	100.674		3902.75	103.265		3902.75	103.421		3902.75	103.481		3902.75	103.809
3610	100.627		3902.5	103.247		3902.5	103.437		3902.5	103.488		3902.5	103.826
3609	100.553		3902.25	103.206		3902.25	103.447		3902.25	103.501		3902.25	103.803
3608	100.461		3902	103.173		3902	103.471		3902	103.524		3902	103.755
3607	100.381		3901.75	103.199		3901.75	103.534		3901.75	103.578		3901.75	103.747
3606	100.324		3901.5	103.27		3901.5	103.6		3901.5	103.653		3901.5	103.795
3605	100.281		3901.25	103.332		3901.25	103.607		3901.25	103.702		3901.25	103.845
3604	100.238		3901	103.354		3901	103.554		3901	103.7		3901	103.859
3603	100.192		3900.75	103.344		3900.75	103.486		3900.75	103.67		3900.75	103.844
3602	100.139		3900.5	103.319		3900.5	103.442		3900.5	103.639		3900.5	103.828
3601	100.083		3900.25	103.291		3900.25	103.422		3900.25	103.618		3900.25	103.827
3600	100.034		3900	103.273		3900	103.406		3900	103.608		3900	103.834
3599	99.991		3899.75	103.282		3899.75	103.382		3899.75	103.622		3899.75	103.838
3598	99.9406		3899.5	103.317		3899.5	103.353		3899.5	103.656		3899.5	103.842
3597	99.8757		3899.25	103.363		3899.25	103.342		3899.25	103.695		3899.25	103.861
3596	99.8077		3899	103.408		3899	103.376		3899	103.742		3899	103.892
3595	99.7626		3898.75	103.45		3898.75	103.449		3898.75	103.792		3898.75	103.923
3594	99.7435		3898.5	103.485		3898.5	103.518		3898.5	103.811		3898.5	103.937
3593	99.7166		3898.25	103.488		3898.25	103.53		3898.25	103.778		3898.25	103.906
3592	99.6541		3898	103.43		3898	103.457		3898	103.699		3898	103.813
3591	99.5644		3897.75	103.318		3897.75	103.335		3897.75	103.609		3897.75	103.683
3590	99.4731		3897.5	103.199		3897.5	103.235		3897.5	103.55		3897.5	103.577
3589	99.4011		3897.25	103.126		3897.25	103.207		3897.25	103.544		3897.25	103.546
3588	99.3677		3897	103.121		3897	103.248		3897	103.584		3897	103.59
3587	99.3677		3896.75	103.163		3896.75	103.318		3896.75	103.648		3896.75	103.673
3586	99.3534		3896.5	103.219		3896.5	103.385		3896.5	103.713		3896.5	103.757
3585	99.2863		3896.25	103.265		3896.25	103.439		3896.25	103.761		3896.25	103.822
3584	99.1799		3896	103.287		3896	103.472		3896	103.785		3896	103.863
3583	99.0755		3895.75	103.279		3895.75	103.47		3895.75	103.782		3895.75	103.885
3582	99.0029		3895.5	103.246		3895.5	103.424		3895.5	103.762		3895.5	103.888
3581	98.9599		3895.25	103.207		3895.25	103.355		3895.25	103.734		3895.25	103.873
3580	98.9287		3895	103.182		3895	103.306		3895	103.698		3895	103.835
3579	98.9021		3894.75	103.182		3894.75	103.308		3894.75	103.655		3894.75	103.781
3578	98.8775		3894.5	103.207		3894.5	103.355		3894.5	103.618		3894.5	103.734
3577	98.8436		3894.25	103.251		3894.25	103.406		3894.25	103.606		3894.25	103.71
3576	98.7858		3894	103.296		3894	103.422		3894	103.626		3894	103.7
3575	98.7102		3893.75	103.314		3893.75	103.397		3893.75	103.65		3893.75	103.685
3574	98.6408		3893.5	103.283		3893.5	103.356		3893.5	103.648		3893.5	103.659
3573	98.5859		3893.25	103.219		3893.25	103.331		3893.25	103.617		3893.25	103.645
3572	98.5297		3893	103.168		3893	103.343		3893	103.589		3893	103.671
3571	98.4551		3892.75	103.17		3892.75	103.393		3892.75	103.594		3892.75	103.741
3570	98.3616		3892.5	103.217		3892.5	103.454		3892.5	103.623		3892.5	103.823
3569	98.262		3892.25	103.276		3892.25	103.487		3892.25	103.637		3892.25	103.871
3568	98.1838		3892	103.32		3892	103.466		3892	103.614		3892	103.859
3567	98.1489		3891.75	103.348		3891.75	103.401		3891.75	103.577		3891.75	103.803
3566	98.1318		3891.5	103.357		3891.5	103.342		3891.5	103.563		3891.5	103.768
3565	98.0874		3891.25	103.331		3891.25	103.346		3891.25	103.587		3891.25	103.806
3564	98.0096		3891	103.277		3891	103.401		3891	103.629		3891	103.873
3563	97.9238		3890.75	103.228		3890.75	103.448		3890.75	103.656		3890.75	103.889
3562	97.8496		3890.5	103.225		3890.5	103.461		3890.5	103.664		3890.5	103.844
3561	97.7846		3890.25	103.279		3890.25	103.451		3890.25	103.671		3890.25	103.789
3560	97.7177		3890	103.359		3890	103.436		3890	103.685		3890	103.763
3559	97.6472		3889.75	103.409		3889.75	103.417		3889.75	103.698		3889.75	103.763
3558	97.5773		3889.5	103.396		3889.5	103.394		3889.5	103.699		3889.5	103.764
3557	97.5079		3889.25	103.334		3889.25	103.376		3889.25	103.693		3889.25	103.749
3556	97.4393		3889	103.267		3889	103.367		3889	103.688		3889	103.725
3555	97.3761		3888.75	103.236		3888.75	103.364		3888.75	103.691		3888.75	103.716
3554	97.3193		3888.5	103.249		3888.5	103.364		3888.5	103.704		3888.5	103.739
3553	97.2579		3888.25	103.276		3888.25	103.362		3888.25	103.724		3888.25	103.796
3552	97.1804		3888	103.288		3888	103.355		3888	103.742		3888	103.865
3551	97.0915		3887.75	103.27		3887.75	103.331		3887.75	103.744		3887.75	103.907
3550	97.0045		3887.5	103.235		3887.5	103.284		3887.5	103.723		3887.5	103.896
3549	96.9237		3887.25	103.202		3887.25	103.233		3887.25	103.683		3887.25	103.845
3548	96.8452		3887	103.181		3887	103.214		3887	103.64		3887	103.797
3547	96.7689		3886.75	103.179		3886.75	103.257		3886.75	103.61		3886.75	103.787
3546	96.6973		3886.5	103.205		3886.5	103.36		3886.5	103.609		3886.5	103.815
3545	96.6252		3886.25	103.27		3886.25	103.49		3886.25	103.644		3886.25	103.848
3544	96.5408		3886	103.356		3886	103.579		3886	103.686		3886	103.854
3543	96.4435		3885.75	103.421		3885.75	103.593		3885.75	103.686		3885.75	103.869
3542	96.3473		3885.5	103.45		3885.5	103.58		3885.5	103.68		3885.5	103.935
3541	96.2664		3885.25	103.46		3885.25	103.582		3885.25	103.697		3885.25	104.002
3540	96.2048		3885	103.471		3885	103.586		3885	103.712		3885	104.011
3539	96.1537		3884.75	103.495		3884.75	103.569		3884.75	103.717		3884.75	103.965
3538	96.0977		3884.5	103.516		3884.5	103.528		3884.5	103.726		3884.5	103.901
3537	96.0218		3884.25	103.511		3884.25	103.474		3884.25	103.737		3884.25	103.847
3536	95.9215		3884	103.471		3884	103.418		3884	103.735		3884	103.802
3535	95.8087		3883.75	103.413		3883.75	103.375		3883.75	103.703		3883.75	103.763
3534	95.7031		3883.5	103.366		3883.5	103.362		3883.5	103.654		3883.5	103.742
3533	95.6195		3883.25	103.347		3883.25	103.389		3883.25	103.622		3883.25	103.755
3532	95.5599		3883	103.347		3883	103.434		3883	103.624		3883	103.791
3531	95.5149		3882.75	103.342		3882.75	103.463		3882.75	103.64		3882.75	103.821
3530	95.4675		3882.5	103.321		3882.5	103.46		3882.5	103.646		3882.5	103.824
3529	95.4014		3882.25	103.293		3882.25	103.44		3882.25	103.641		3882.25	103.806
3528	95.3135		3882	103.276		3882	103.421		3882	103.644		3882	103.78
3527	95.2144		3881.75	103.273		3881.75	103.396		3881.75	103.66		3881.75	103.754
3526	95.1172		3881.5	103.27		3881.5	103.35		3881.5	103.671		3881.5	103.721
3525	95.0277		3881.25	103.254		3881.25	103.289		3881.25	103.657		3881.25	103.68
3524	94.9466		3881	103.228		3881	103.256		3881	103.612		3881	103.635
3523	94.8738		3880.75	103.21		3880.75	103.298		3880.75	103.55		3880.75	103.606
3522	94.8067		3880.5	103.205		3880.5	103.409		3880.5	103.491		3880.5	103.625
3521	94.7373		3880.25	103.22		3880.25	103.525		3880.25	103.469		3880.25	103.712
3520	94.6544		3880	103.261		3880	103.574		3880	103.511		3880	103.822
3519	94.5486		3879.75	103.309		3879.75	103.536		3879.75	103.581		3879.75	103.879
3518	94.4227		3879.5	103.324		3879.5	103.44		3879.5	103.611		3879.5	103.859
3517	94.2976		3879.25	103.284		3879.25	103.329		3879.25	103.584		3879.25	103.792
3516	94.2007		3879	103.217		3879	103.256		3879	103.54		3879	103.735
3515	94.1415		3878.75	103.175		3878.75	103.252		3878.75	103.531		3878.75	103.731
3514	94.096		3878.5	103.181		3878.5	103.304		3878.5	103.57		3878.5	103.783
3513	94.0233		3878.25	103.204		3878.25	103.364		3878.25	103.626		3878.25	103.847
3512	93.9057		3878	103.204		3878	103.391		3878	103.661		3878	103.874
3511	93.7669		3877.75	103.183		3877.75	103.389		3877.75	103.676		3877.75	103.857
3510	93.6437		3877.5	103.179		3877.5	103.391		3877.5	103.7		3877.5	103.837
3509	93.5437		3877.25	103.22		3877.25	103.418		3877.25	103.739		3877.25	103.85
3508	93.4416		3877	103.287		3877	103.463		3877	103.76		3877	103.887
3507	93.3169		3876.75	103.333		3876.75	103.49		3876.75	103.732		3876.75	103.906
3506	93.1785		3876.5	103.33		3876.5	103.475		3876.5	103.672		3876.5	103.882
3505	93.0539		3876.25	103.287		3876.25	103.426		3876.25	103.632		3876.25	103.836
3504	92.9633		3876	103.239		3876	103.383		3876	103.642		3876	103.809
3503	92.9006		3875.75	103.218		3875.75	103.379		3875.75	103.678		3875.75	103.818
3502	92.8362		3875.5	103.228		3875.5	103.416		3875.5	103.696		3875.5	103.845
3501	92.7446		3875.25	103.25		3875.25	103.461		3875.25	103.684		3875.25	103.86
3500	92.6237		3875	103.265		3875	103.488		3875	103.676		3875	103.849
3499	92.4898		3874.75	103.278		3874.75	103.498		3874.75	103.714		3874.75	103.813
3498	92.3601		3874.5	103.306		3874.5	103.495		3874.5	103.795		3874.5	103.76
3497	92.2419		3874.25	103.348		3874.25	103.468		3874.25	103.846		3874.25	103.705
3496	92.1323		3874	103.383		3874	103.413		3874	103.821		3874	103.668
3495	92.0222		3873.75	103.393		3873.75	103.361		3873.75	103.754		3873.75	103.66
3494	91.9019		3873.5	103.383		3873.5	103.349		3873.5	103.694		3873.5	103.68
3493	91.7686		3873.25	103.368		3873.25	103.373		3873.25	103.662		3873.25	103.713
3492	91.6329		3873	103.346		3873	103.39		3873	103.653		3873	103.74
3491	91.5134		3872.75	103.307		3872.75	103.359		3872.75	103.643		3872.75	103.748
3490	91.4167		3872.5	103.253		3872.5	103.281		3872.5	103.613		3872.5	103.731
3489	91.3254		3872.25	103.191		3872.25	103.19		3872.25	103.556		3872.25	103.69
3488	91.2114		3872	103.137		3872	103.124		3872	103.478		3872	103.632
3487	91.0639		3871.75	103.108		3871.75	103.104		3871.75	103.4		3871.75	103.582
3486	90.896		3871.5	103.119		3871.5	103.132		3871.5	103.348		3871.5	103.573
3485	90.727		3871.25	103.169		3871.25	103.189		3871.25	103.348		3871.25	103.607
3484	90.5671		3871	103.241		3871	103.249		3871	103.405		3871	103.65
3483	90.4206		3870.75	103.308		3870.75	103.299		3870.75	103.503		3870.75	103.668
3482	90.2912		3870.5	103.349		3870.5	103.346		3870.5	103.627		3870.5	103.652
3481	90.1769		3870.25	103.364		3870.25	103.408		3870.25	103.763		3870.25	103.637
3480	90.0672		3870	103.395		3870	103.504		3870	103.885		3870	103.667
3479	89.9543		3869.75	103.48		3869.75	103.628		3869.75	103.959		3869.75	103.753
3478	89.8415		3869.5	103.585		3869.5	103.742		3869.5	103.948		3869.5	103.849
3477	89.7334		3869.25	103.626		3869.25	103.789		3869.25	103.848		3869.25	103.89
3476	89.62		3869	103.569		3869	103.747		3869	103.712		3869	103.856
3475	89.4794		3868.75	103.462		3868.75	103.644		3868.75	103.606		3868.75	103.775
3474	89.3019		3868.5	103.369		3868.5	103.522		3868.5	103.559		3868.5	103.688
3473	89.1023		3868.25	103.327		3868.25	103.416		3868.25	103.564		3868.25	103.619
3472	88.9043		3868	103.335		3868	103.354		3868	103.605		3868	103.592
3471	88.7191		3867.75	103.371		3867.75	103.354		3867.75	103.661		3867.75	103.626
3470	88.5449		3867.5	103.405		3867.5	103.404		3867.5	103.705		3867.5	103.708
3469	88.3802		3867.25	103.403		3867.25	103.457		3867.25	103.712		3867.25	103.792
3468	88.2302		3867	103.355		3867	103.457		3867	103.671		3867	103.825
3467	88.0987		3866.75	103.283		3866.75	103.39		3866.75	103.603		3866.75	103.805
3466	87.981		3866.5	103.233		3866.5	103.299		3866.5	103.543		3866.5	103.784
3465	87.8641		3866.25	103.234		3866.25	103.245		3866.25	103.52		3866.25	103.809
3464	87.7329		3866	103.281		3866	103.254		3866	103.541		3866	103.876
3463	87.5768		3865.75	103.346		3865.75	103.318		3865.75	103.596		3865.75	103.94
3462	87.399		3865.5	103.399		3865.5	103.412		3865.5	103.673		3865.5	103.964
3461	87.2173		3865.25	103.419		3865.25	103.504		3865.25	103.744		3865.25	103.94
3460	87.0489		3865	103.408		3865	103.56		3865	103.766		3865	103.895
3459	86.8927		3864.75	103.387		3864.75	103.569		3864.75	103.728		3864.75	103.846
3458	86.7356		3864.5	103.364		3864.5	103.537		3864.5	103.656		3864.5	103.78
3457	86.5714		3864.25	103.337		3864.25	103.491		3864.25	103.589		3864.25	103.702
3456	86.4062		3864	103.314		3864	103.453		3864	103.565		3864	103.65
3455	86.2449		3863.75	103.312		3863.75	103.436		3863.75	103.595		3863.75	103.654
3454	86.0814		3863.5	103.334		3863.5	103.433		3863.5	103.651		3863.5	103.699
3453	85.9093		3863.25	103.358		3863.25	103.437		3863.25	103.689		3863.25	103.737
3452	85.7328		3863	103.357		3863	103.445		3863	103.687		3863	103.738
3451	85.5605		3862.75	103.32		3862.75	103.465		3862.75	103.659		3862.75	103.725
3450	85.3963		3862.5	103.271		3862.5	103.497		3862.5	103.639		3862.5	103.743
3449	85.2416		3862.25	103.244		3862.25	103.526		3862.25	103.641		3862.25	103.804
3448	85.0999		3862	103.25		3862	103.519		3862	103.644		3862	103.861
3447	84.9676		3861.75	103.269		3861.75	103.456		3861.75	103.619		3861.75	103.856
3446	84.8288		3861.5	103.276		3861.5	103.363		3861.5	103.579		3861.5	103.79
3445	84.6716		3861.25	103.266		3861.25	103.293		3861.25	103.557		3861.25	103.721
3444	84.5048		3861	103.25		3861	103.275		3861	103.561		3861	103.687
3443	84.3463		3860.75	103.24		3860.75	103.314		3860.75	103.586		3860.75	103.693
3442	84.2005		3860.5	103.244		3860.5	103.391		3860.5	103.629		3860.5	103.726
3441	84.0541		3860.25	103.268		3860.25	103.47		3860.25	103.682		3860.25	103.762
3440	83.894		3860	103.307		3860	103.512		3860	103.731		3860	103.778
3439	83.7198		3859.75	103.347		3859.75	103.498		3859.75	103.766		3859.75	103.774
3438	83.539		3859.5	103.376		3859.5	103.444		3859.5	103.786		3859.5	103.773
3437	83.3581		3859.25	103.388		3859.25	103.381		3859.25	103.794		3859.25	103.797
3436	83.1785		3859	103.384		3859	103.33		3859	103.785		3859	103.837
3435	82.9995		3858.75	103.36		3858.75	103.292		3858.75	103.749		3858.75	103.86
3434	82.8206		3858.5	103.318		3858.5	103.266		3858.5	103.694		3858.5	103.848
3433	82.6453		3858.25	103.27		3858.25	103.256		3858.25	103.646		3858.25	103.807
3432	82.4755		3858	103.228		3858	103.268		3858	103.626		3858	103.757
3431	82.3028		3857.75	103.202		3857.75	103.302		3857.75	103.637		3857.75	103.712
3430	82.1121		3857.5	103.192		3857.5	103.352		3857.5	103.665		3857.5	103.685
3429	81.8997		3857.25	103.205		3857.25	103.415		3857.25	103.697		3857.25	103.696
3428	81.6808		3857	103.243		3857	103.481		3857	103.725		3857	103.743
3427	81.4705		3856.75	103.286		3856.75	103.525		3856.75	103.738		3856.75	103.796
3426	81.2646		3856.5	103.313		3856.5	103.524		3856.5	103.721		3856.5	103.83
3425	81.0485		3856.25	103.322		3856.25	103.487		3856.25	103.677		3856.25	103.847
3424	80.8182		3856	103.338		3856	103.457		3856	103.641		3856	103.868
3423	80.585		3855.75	103.377		3855.75	103.467		3855.75	103.644		3855.75	103.901
3422	80.3614		3855.5	103.44		3855.5	103.52		3855.5	103.69		3855.5	103.933
3421	80.1496		3855.25	103.51		3855.25	103.587		3855.25	103.747		3855.25	103.949
3420	79.94		3855	103.592		3855	103.656		3855	103.787		3855	103.974
3419	79.7176		3854.75	103.692		3854.75	103.752		3854.75	103.776		3854.75	104.07
3418	79.4721		3854.5	103.807		3854.5	103.92		3854.5	103.804		3854.5	104.202
3417	79.2093		3854.25	103.739		3854.25	104.019		3854.25	103.818		3854.25	104.135
3416	78.9468		3854	103.535		3854	103.991		3854	103.753		3854	104.019
3415	78.696		3853.75	103.508		3853.75	103.961		3853.75	103.72		3853.75	104.055
3414	78.4534		3853.5	103.613		3853.5	103.934		3853.5	103.666		3853.5	104.099
3413	78.2153		3853.25	103.698		3853.25	103.899		3853.25	103.578		3853.25	104.069
3412	77.9904		3853	103.73		3853	103.87		3853	103.523		3853	103.974
3411	77.789		3852.75	103.719		3852.75	103.829		3852.75	103.513		3852.75	103.827
3410	77.6072		3852.5	103.684		3852.5	103.742		3852.5	103.542		3852.5	103.666
3409	77.433		3852.25	103.623		3852.25	103.594		3852.25	103.572		3852.25	103.552
3408	77.2607		3852	103.546		3852	103.467		3852	103.575		3852	103.542
3407	77.0921		3851.75	103.488		3851.75	103.468		3851.75	103.582		3851.75	103.612
3406	76.9295		3851.5	103.465		3851.5	103.563		3851.5	103.606		3851.5	103.693
3405	76.7804		3851.25	103.458		3851.25	103.641		3851.25	103.623		3851.25	103.745
3404	76.6571		3851	103.449		3851	103.641		3851	103.628		3851	103.76
3403	76.5603		3850.75	103.423		3850.75	103.571		3850.75	103.631		3850.75	103.741
3402	76.4697		3850.5	103.38		3850.5	103.478		3850.5	103.642		3850.5	103.702
3401	76.3674		3850.25	103.329		3850.25	103.405		3850.25	103.665		3850.25	103.663
3400	76.2642		3850	103.283		3850	103.369		3850	103.7		3850	103.647
3399	76.1851		3849.75	103.254		3849.75	103.367		3849.75	103.735		3849.75	103.66
3398	76.1295		3849.5	103.251		3849.5	103.385		3849.5	103.751		3849.5	103.688
3397	76.0668		3849.25	103.263		3849.25	103.407		3849.25	103.737		3849.25	103.721
3396	75.9727		3849	103.271		3849	103.418		3849	103.701		3849	103.762
3395	75.8555		3848.75	103.258		3848.75	103.421		3848.75	103.666		3848.75	103.813
3394	75.7399		3848.5	103.235		3848.5	103.421		3848.5	103.651		3848.5	103.868
3393	75.6392		3848.25	103.224		3848.25	103.416		3848.25	103.654		3848.25	103.912
3392	75.5481		3848	103.24		3848	103.391		3848	103.657		3848	103.928
3391	75.4537		3847.75	103.269		3847.75	103.342		3847.75	103.647		3847.75	103.912
3390	75.3457		3847.5	103.283		3847.5	103.285		3847.5	103.627		3847.5	103.867
3389	75.2207		3847.25	103.262		3847.25	103.244		3847.25	103.615		3847.25	103.804
3388	75.0801		3847	103.212		3847	103.234		3847	103.626		3847	103.741
3387	74.9241		3846.75	103.163		3846.75	103.258		3846.75	103.655		3846.75	103.695
3386	74.75		3846.5	103.149		3846.5	103.311		3846.5	103.68		3846.5	103.682
3385	74.5593		3846.25	103.176		3846.25	103.369		3846.25	103.68		3846.25	103.7
3384	74.3627		3846	103.219		3846	103.395		3846	103.652		3846	103.726
3383	74.1697		3845.75	103.241		3845.75	103.369		3845.75	103.613		3845.75	103.735
3382	73.9767		3845.5	103.227		3845.5	103.303		3845.5	103.585		3845.5	103.716
3381	73.7739		3845.25	103.191		3845.25	103.239		3845.25	103.583		3845.25	103.686
3380	73.5617		3845	103.167		3845	103.213		3845	103.611		3845	103.685
3379	73.3515		3844.75	103.184		3844.75	103.229		3844.75	103.667		3844.75	103.739
3378	73.1513		3844.5	103.252		3844.5	103.271		3844.5	103.739		3844.5	103.837
3377	72.9584		3844.25	103.344		3844.25	103.312		3844.25	103.806		3844.25	103.937
3376	72.7639		3844	103.408		3844	103.323		3844	103.836		3844	103.999
3375	72.5587		3843.75	103.412		3843.75	103.3		3843.75	103.817		3843.75	104.018
3374	72.3345		3843.5	103.395		3843.5	103.282		3843.5	103.783		3843.5	104.013
3373	72.0888		3843.25	103.401		3843.25	103.3		3843.25	103.774		3843.25	103.983
3372	71.8314		3843	103.42		3843	103.341		3843	103.774		3843	103.916
3371	71.5787		3842.75	103.411		3842.75	103.377		3842.75	103.753		3842.75	103.823
3370	71.34		3842.5	103.362		3842.5	103.404		3842.5	103.711		3842.5	103.745
3369	71.1131		3842.25	103.294		3842.25	103.43		3842.25	103.664		3842.25	103.708
3368	70.8902		3842	103.244		3842	103.453		3842	103.628		3842	103.706
3367	70.6635		3841.75	103.233		3841.75	103.462		3841.75	103.619		3841.75	103.719
3366	70.424		3841.5	103.263		3841.5	103.451		3841.5	103.654		3841.5	103.742
3365	70.1655		3841.25	103.305		3841.25	103.43		3841.25	103.728		3841.25	103.777
3364	69.8913		3841	103.327		3841	103.41		3841	103.792		3841	103.806
3363	69.6115		3840.75	103.322		3840.75	103.388		3840.75	103.792		3840.75	103.788
3362	69.3339		3840.5	103.325		3840.5	103.368		3840.5	103.722		3840.5	103.708
3361	69.0588		3840.25	103.369		3840.25	103.373		3840.25	103.618		3840.25	103.609
3360	68.7811		3840	103.447		3840	103.416		3840	103.533		3840	103.558
3359	68.4927		3839.75	103.513		3839.75	103.468		3839.75	103.493		3839.75	103.571
3358	68.1849		3839.5	103.526		3839.5	103.49		3839.5	103.489		3839.5	103.611
3357	67.8536		3839.25	103.481		3839.25	103.466		3839.25	103.489		3839.25	103.63
3356	67.5019		3839	103.406		3839	103.414		3839	103.465		3839	103.61
3355	67.1336		3838.75	103.346		3838.75	103.368		3838.75	103.418		3838.75	103.563
3354	66.7494		3838.5	103.341		3838.5	103.369		3838.5	103.369		3838.5	103.52
3353	66.3527		3838.25	103.406		3838.25	103.444		3838.25	103.345		3838.25	103.487
3352	65.9565		3838	103.466		3838	103.54		3838	103.329		3838	103.444
3351	65.5758		3837.75	103.459		3837.75	103.578		3837.75	103.336		3837.75	103.432
3350	65.2164		3837.5	103.423		3837.5	103.559		3837.5	103.432		3837.5	103.501
3349	64.8739		3837.25	103.396		3837.25	103.53		3837.25	103.582		3837.25	103.615
3348	64.5425		3837	103.387		3837	103.517		3837	103.698		3837	103.718
3347	64.2181		3836.75	103.394		3836.75	103.517		3836.75	103.745		3836.75	103.786
3346	63.8989		3836.5	103.396		3836.5	103.514		3836.5	103.72		3836.5	103.818
3345	63.5924		3836.25	103.374		3836.25	103.491		3836.25	103.65		3836.25	103.822
3344	63.3162		3836	103.321		3836	103.449		3836	103.569		3836	103.806
3343	63.0856		3835.75	103.259		3835.75	103.402		3835.75	103.513		3835.75	103.78
3342	62.8987		3835.5	103.225		3835.5	103.376		3835.5	103.508		3835.5	103.744
3341	62.7425		3835.25	103.246		3835.25	103.393		3835.25	103.555		3835.25	103.704
3340	62.611		3835	103.304		3835	103.447		3835	103.605		3835	103.676
3339	62.5126		3834.75	103.36		3834.75	103.504		3834.75	103.631		3834.75	103.683
3338	62.459		3834.5	103.399		3834.5	103.535		3834.5	103.658		3834.5	103.718
3337	62.4548		3834.25	103.419		3834.25	103.533		3834.25	103.695		3834.25	103.746
3336	62.4975		3834	103.414		3834	103.509		3834	103.713		3834	103.74
3335	62.581		3833.75	103.382		3833.75	103.47		3833.75	103.69		3833.75	103.702
3334	62.7002		3833.5	103.334		3833.5	103.421		3833.5	103.634		3833.5	103.66
3333	62.8543		3833.25	103.293		3833.25	103.375		3833.25	103.586		3833.25	103.648
3332	63.0464		3833	103.269		3833	103.344		3833	103.576		3833	103.683
3331	63.2743		3832.75	103.26		3832.75	103.345		3832.75	103.603		3832.75	103.762
3330	63.5248		3832.5	103.281		3832.5	103.393		3832.5	103.652		3832.5	103.868
3329	63.7813		3832.25	103.362		3832.25	103.494		3832.25	103.711		3832.25	103.969
3328	64.0383		3832	103.498		3832	103.615		3832	103.756		3832	104.014
3327	64.305		3831.75	103.609		3831.75	103.678		3831.75	103.742		3831.75	103.967
3326	64.5926		3831.5	103.6		3831.5	103.628		3831.5	103.671		3831.5	103.853
3325	64.9008		3831.25	103.483		3831.25	103.498		3831.25	103.608		3831.25	103.742
3324	65.2145		3831	103.354		3831	103.365		3831	103.585		3831	103.675
3323	65.5118		3830.75	103.286		3830.75	103.284		3830.75	103.583		3830.75	103.653
3322	65.7774		3830.5	103.28		3830.5	103.265		3830.5	103.583		3830.5	103.655
3321	66.0097		3830.25	103.293		3830.25	103.283		3830.25	103.583		3830.25	103.648
3320	66.2172		3830	103.284		3830	103.304		3830	103.588		3830	103.617
3319	66.4072		3829.75	103.249		3829.75	103.307		3829.75	103.599		3829.75	103.579
3318	66.5793		3829.5	103.207		3829.5	103.295		3829.5	103.608		3829.5	103.572
3317	66.7272		3829.25	103.176		3829.25	103.278		3829.25	103.614		3829.25	103.614
3316	66.8425		3829	103.159		3829	103.257		3829	103.619		3829	103.678
3315	66.9193		3828.75	103.147		3828.75	103.233		3828.75	103.634		3828.75	103.725
3314	66.9594		3828.5	103.143		3828.5	103.22		3828.5	103.662		3828.5	103.748
3313	66.9764		3828.25	103.155		3828.25	103.237		3828.25	103.698		3828.25	103.763
3312	66.9862		3828	103.186		3828	103.276		3828	103.723		3828	103.78
3311	66.9931		3827.75	103.228		3827.75	103.311		3827.75	103.723		3827.75	103.787
3310	66.9887		3827.5	103.283		3827.5	103.337		3827.5	103.704		3827.5	103.781
3309	66.9664		3827.25	103.358		3827.25	103.372		3827.25	103.686		3827.25	103.777
3308	66.9287		3827	103.442		3827	103.43		3827	103.678		3827	103.792
3307	66.8818		3826.75	103.499		3826.75	103.48		3826.75	103.665		3826.75	103.823
3306	66.8314		3826.5	103.501		3826.5	103.487		3826.5	103.641		3826.5	103.841
3305	66.7889		3826.25	103.464		3826.25	103.46		3826.25	103.628		3826.25	103.825
3304	66.7677		3826	103.42		3826	103.427		3826	103.646		3826	103.778
3303	66.7673		3825.75	103.385		3825.75	103.402		3825.75	103.685		3825.75	103.722
3302	66.7691		3825.5	103.36		3825.5	103.383		3825.5	103.724		3825.5	103.687
3301	66.7572		3825.25	103.336		3825.25	103.374		3825.25	103.745		3825.25	103.688
3300	66.7364		3825	103.31		3825	103.378		3825	103.742		3825	103.714
3299	66.7208		3824.75	103.278		3824.75	103.382		3824.75	103.717		3824.75	103.74
3298	66.7127		3824.5	103.239		3824.5	103.365		3824.5	103.683		3824.5	103.749
3297	66.7043		3824.25	103.204		3824.25	103.334		3824.25	103.653		3824.25	103.743
3296	66.699		3824	103.186		3824	103.313		3824	103.636		3824	103.735
3295	66.714		3823.75	103.192		3823.75	103.319		3823.75	103.627		3823.75	103.733
3294	66.7589		3823.5	103.219		3823.5	103.342		3823.5	103.619		3823.5	103.743
3293	66.8229		3823.25	103.254		3823.25	103.368		3823.25	103.612		3823.25	103.765
3292	66.8868		3823	103.284		3823	103.393		3823	103.607		3823	103.791
3291	66.9426		3822.75	103.304		3822.75	103.415		3822.75	103.597		3822.75	103.803
3290	66.9984		3822.5	103.318		3822.5	103.431		3822.5	103.583		3822.5	103.798
3289	67.0649		3822.25	103.334		3822.25	103.448		3822.25	103.588		3822.25	103.801
3288	67.1444		3822	103.349		3822	103.487		3822	103.647		3822	103.846
3287	67.2289		3821.75	103.357		3821.75	103.561		3821.75	103.755		3821.75	103.933
3286	67.3089		3821.5	103.372		3821.5	103.657		3821.5	103.867		3821.5	104.02
3285	67.3807		3821.25	103.43		3821.25	103.757		3821.25	103.958		3821.25	104.071
3284	67.4469		3821	103.55		3821	103.865		3821	104.018		3821	104.094
3283	67.5088		3820.75	103.704		3820.75	103.97		3820.75	104.016		3820.75	104.099
3282	67.5634		3820.5	103.812		3820.5	104.014		3820.5	103.935		3820.5	104.072
3281	67.6087		3820.25	103.816		3820.25	103.95		3820.25	103.815		3820.25	104.008
3280	67.6501		3820	103.726		3820	103.802		3820	103.721		3820	103.926
3279	67.6991		3819.75	103.598		3819.75	103.647		3819.75	103.681		3819.75	103.845
3278	67.7655		3819.5	103.481		3819.5	103.547		3819.5	103.681		3819.5	103.773
3277	67.8523		3819.25	103.39		3819.25	103.508		3819.25	103.689		3819.25	103.712
3276	67.9561		3819	103.315		3819	103.5		3819	103.684		3819	103.669
3275	68.0689		3818.75	103.25		3818.75	103.49		3818.75	103.66		3818.75	103.656
3274	68.1847		3818.5	103.209		3818.5	103.48		3818.5	103.628		3818.5	103.677
3273	68.3062		3818.25	103.211		3818.25	103.484		3818.25	103.613		3818.25	103.711
3272	68.4462		3818	103.254		3818	103.496		3818	103.627		3818	103.73
3271	68.6176		3817.75	103.308		3817.75	103.482		3817.75	103.663		3817.75	103.718
3270	68.8227		3817.5	103.34		3817.5	103.424		3817.5	103.698		3817.5	103.688
3269	69.0523		3817.25	103.341		3817.25	103.349		3817.25	103.715		3817.25	103.662
3268	69.2961		3817	103.336		3817	103.317		3817	103.721		3817	103.661
3267	69.552		3816.75	103.36		3816.75	103.377		3816.75	103.729		3816.75	103.692
3266	69.8251		3816.5	103.428		3816.5	103.527		3816.5	103.754		3816.5	103.749
3265	70.1187		3816.25	103.493		3816.25	103.667		3816.25	103.765		3816.25	103.794
3264	70.4294		3816	103.515		3816	103.703		3816	103.738		3816	103.835
3263	70.7513		3815.75	103.532		3815.75	103.666		3815.75	103.723		3815.75	103.885
3262	71.0839		3815.5	103.544		3815.5	103.621		3815.5	103.72		3815.5	103.904
3261	71.4298		3815.25	103.529		3815.25	103.58		3815.25	103.691		3815.25	103.871
3260	71.7866		3815	103.485		3815	103.545		3815	103.652		3815	103.8
3259	72.1451		3814.75	103.419		3814.75	103.511		3814.75	103.62		3814.75	103.718
3258	72.5006		3814.5	103.348		3814.5	103.471		3814.5	103.601		3814.5	103.65
3257	72.8593		3814.25	103.29		3814.25	103.432		3814.25	103.594		3814.25	103.624
3256	73.2284		3814	103.254		3814	103.409		3814	103.6		3814	103.654
3255	73.6035		3813.75	103.236		3813.75	103.407		3813.75	103.612		3813.75	103.72
3254	73.9702		3813.5	103.214		3813.5	103.407		3813.5	103.611		3813.5	103.775
3253	74.3176		3813.25	103.173		3813.25	103.387		3813.25	103.578		3813.25	103.779
3252	74.6439		3813	103.123		3813	103.347		3813	103.525		3813	103.734
3251	74.951		3812.75	103.098		3812.75	103.311		3812.75	103.482		3812.75	103.675
3250	75.2422		3812.5	103.125		3812.5	103.295		3812.5	103.476		3812.5	103.639
3249	75.5246		3812.25	103.192		3812.25	103.291		3812.25	103.497		3812.25	103.638
3248	75.8066		3812	103.257		3812	103.284		3812	103.515		3812	103.653
3247	76.0903		3811.75	103.283		3811.75	103.276		3811.75	103.515		3811.75	103.67
3246	76.3711		3811.5	103.276		3811.5	103.286		3811.5	103.514		3811.5	103.691
3245	76.647		3811.25	103.269		3811.25	103.319		3811.25	103.536		3811.25	103.731
3244	76.9218		3811	103.285		3811	103.354		3811	103.584		3811	103.789
3243	77.1958		3810.75	103.308		3810.75	103.363		3810.75	103.632		3810.75	103.838
3242	77.4606		3810.5	103.306		3810.5	103.337		3810.5	103.651		3810.5	103.849
3241	77.7059		3810.25	103.259		3810.25	103.292		3810.25	103.628		3810.25	103.814
3240	77.9288		3810	103.18		3810	103.246		3810	103.582		3810	103.753
3239	78.1346		3809.75	103.099		3809.75	103.211		3809.75	103.541		3809.75	103.697
3238	78.3314		3809.5	103.05		3809.5	103.191		3809.5	103.53		3809.5	103.663
3237	78.5263		3809.25	103.052		3809.25	103.194		3809.25	103.553		3809.25	103.653
3236	78.7237		3809	103.098		3809	103.226		3809	103.595		3809	103.657
3235	78.9254		3808.75	103.158		3808.75	103.279		3808.75	103.628		3808.75	103.671
3234	79.1311		3808.5	103.19		3808.5	103.335		3808.5	103.631		3808.5	103.702
3233	79.3417		3808.25	103.181		3808.25	103.382		3808.25	103.609		3808.25	103.759
3232	79.5567		3808	103.164		3808	103.424		3808	103.594		3808	103.844
3231	79.7706		3807.75	103.192		3807.75	103.473		3807.75	103.623		3807.75	103.951
3230	79.9773		3807.5	103.291		3807.5	103.535		3807.5	103.708		3807.5	104.052
3229	80.1767		3807.25	103.415		3807.25	103.578		3807.25	103.799		3807.25	104.085
3228	80.3725		3807	103.48		3807	103.572		3807	103.808		3807	104.021
3227	80.5632		3806.75	103.502		3806.75	103.552		3806.75	103.761		3806.75	103.934
3226	80.7442		3806.5	103.533		3806.5	103.553		3806.5	103.739		3806.5	103.89
3225	80.9211		3806.25	103.564		3806.25	103.551		3806.25	103.734		3806.25	103.874
3224	81.1109		3806	103.557		3806	103.514		3806	103.712		3806	103.845
3223	81.3229		3805.75	103.497		3805.75	103.432		3805.75	103.66		3805.75	103.783
3222	81.5433		3805.5	103.401		3805.5	103.327		3805.5	103.592		3805.5	103.703
3221	81.7474		3805.25	103.301		3805.25	103.238		3805.25	103.536		3805.25	103.637
3220	81.9251		3805	103.217		3805	103.2		3805	103.504		3805	103.601
3219	82.088		3804.75	103.154		3804.75	103.217		3804.75	103.493		3804.75	103.592
3218	82.2566		3804.5	103.12		3804.5	103.274		3804.5	103.497		3804.5	103.601
3217	82.4435		3804.25	103.125		3804.25	103.347		3804.25	103.514		3804.25	103.628
3216	82.6479		3804	103.174		3804	103.424		3804	103.546		3804	103.68
3215	82.8571		3803.75	103.253		3803.75	103.489		3803.75	103.593		3803.75	103.748
3214	83.0533		3803.5	103.331		3803.5	103.525		3803.5	103.641		3803.5	103.803
3213	83.2268		3803.25	103.37		3803.25	103.52		3803.25	103.663		3803.25	103.812
3212	83.3847		3803	103.346		3803	103.489		3803	103.644		3803	103.769
3211	83.5425		3802.75	103.271		3802.75	103.454		3802.75	103.601		3802.75	103.704
3210	83.709		3802.5	103.204		3802.5	103.425		3802.5	103.574		3802.5	103.662
3209	83.8829		3802.25	103.209		3802.25	103.396		3802.25	103.583		3802.25	103.677
3208	84.0606		3802	103.324		3802	103.371		3802	103.611		3802	103.759
3207	84.2393		3801.75	103.521		3801.75	103.376		3801.75	103.619		3801.75	103.867
3206	84.4143		3801.5	103.679		3801.5	103.416		3801.5	103.564		3801.5	103.909
3205	84.5798		3801.25	103.747		3801.25	103.486		3801.25	103.526		3801.25	103.879
3204	84.7364		3801	103.792		3801	103.565		3801	103.618		3801	103.836
3203	84.8893		3800.75	103.832		3800.75	103.615		3800.75	103.772		3800.75	103.808
3202	85.0382		3800.5	103.834		3800.5	103.628		3800.5	103.878		3800.5	103.803
3201	85.1751		3800.25	103.778		3800.25	103.615		3800.25	103.91		3800.25	103.826
3200	85.2983		3800	103.667		3800	103.582		3800	103.888		3800	103.855
3199	85.4211		3799.75	103.524		3799.75	103.539		3799.75	103.838		3799.75	103.858
3198	85.5598		3799.5	103.374		3799.5	103.5		3799.5	103.773		3799.5	103.813
3197	85.7142		3799.25	103.251		3799.25	103.468		3799.25	103.699		3799.25	103.737
3196	85.8688		3799	103.175		3799	103.424		3799	103.631		3799	103.668
3195	86.0104		3798.75	103.14		3798.75	103.358		3798.75	103.59		3798.75	103.638
3194	86.141		3798.5	103.129		3798.5	103.286		3798.5	103.589		3798.5	103.656
3193	86.2721		3798.25	103.133		3798.25	103.249		3798.25	103.626		3798.25	103.708
3192	86.4114		3798	103.159		3798	103.266		3798	103.676		3798	103.765
3191	86.5568		3797.75	103.208		3797.75	103.316		3797.75	103.703		3797.75	103.807
3190	86.6984		3797.5	103.263		3797.5	103.368		3797.5	103.695		3797.5	103.834
3189	86.8268		3797.25	103.308		3797.25	103.413		3797.25	103.672		3797.25	103.859
3188	86.9438		3797	103.347		3797	103.465		3797	103.666		3797	103.883
3187	87.0637		3796.75	103.385		3796.75	103.517		3796.75	103.682		3796.75	103.897
3186	87.2028		3796.5	103.414		3796.5	103.539		3796.5	103.691		3796.5	103.899
3185	87.3625		3796.25	103.414		3796.25	103.52		3796.25	103.674		3796.25	103.895
3184	87.5246		3796	103.377		3796	103.487		3796	103.65		3796	103.866
3183	87.664		3795.75	103.321		3795.75	103.467		3795.75	103.631		3795.75	103.793
3182	87.7678		3795.5	103.276		3795.5	103.458		3795.5	103.615		3795.5	103.697
3181	87.8459		3795.25	103.265		3795.25	103.449		3795.25	103.606		3795.25	103.629
3180	87.9239		3795	103.284		3795	103.431		3795	103.614		3795	103.621
3179	88.0255		3794.75	103.301		3794.75	103.406		3794.75	103.638		3794.75	103.662
3178	88.1539		3794.5	103.286		3794.5	103.382		3794.5	103.669		3794.5	103.722
3177	88.29		3794.25	103.24		3794.25	103.365		3794.25	103.694		3794.25	103.78
3176	88.4136		3794	103.193		3794	103.352		3794	103.71		3794	103.828
3175	88.5233		3793.75	103.169		3793.75	103.328		3793.75	103.715		3793.75	103.857
3174	88.6332		3793.5	103.175		3793.5	103.289		3793.5	103.706		3793.5	103.856
3173	88.7507		3793.25	103.205		3793.25	103.249		3793.25	103.682		3793.25	103.826
3172	88.8675		3793	103.248		3793	103.23		3793	103.644		3793	103.781
3171	88.9744		3792.75	103.288		3792.75	103.236		3792.75	103.6		3792.75	103.734
3170	89.0764		3792.5	103.302		3792.5	103.247		3792.5	103.576		3792.5	103.696
3169	89.1844		3792.25	103.283		3792.25	103.249		3792.25	103.593		3792.25	103.682
3168	89.2963		3792	103.244		3792	103.247		3792	103.649		3792	103.701
3167	89.3979		3791.75	103.205		3791.75	103.251		3791.75	103.704		3791.75	103.743
3166	89.4847		3791.5	103.175		3791.5	103.263		3791.5	103.716		3791.5	103.779
3165	89.5707		3791.25	103.154		3791.25	103.278		3791.25	103.677		3791.25	103.788
3164	89.6728		3791	103.14		3791	103.29		3791	103.619		3791	103.767
3163	89.7917		3790.75	103.129		3790.75	103.297		3790.75	103.576		3790.75	103.731
3162	89.9146		3790.5	103.115		3790.5	103.295		3790.5	103.559		3790.5	103.695
3161	90.0305		3790.25	103.098		3790.25	103.283		3790.25	103.56		3790.25	103.667
3160	90.1354		3790	103.097		3790	103.27		3790	103.566		3790	103.653
3159	90.2273		3789.75	103.134		3789.75	103.268		3789.75	103.572		3789.75	103.654
3158	90.3055		3789.5	103.197		3789.5	103.27		3789.5	103.568		3789.5	103.662
3157	90.3778		3789.25	103.246		3789.25	103.256		3789.25	103.549		3789.25	103.66
3156	90.4583		3789	103.252		3789	103.216		3789	103.52		3789	103.642
3155	90.5529		3788.75	103.228		3788.75	103.167		3788.75	103.5		3788.75	103.62
3154	90.6512		3788.5	103.207		3788.5	103.14		3788.5	103.502		3788.5	103.618
3153	90.7389		3788.25	103.203		3788.25	103.146		3788.25	103.524		3788.25	103.64
3152	90.8142		3788	103.206		3788	103.181		3788	103.552		3788	103.674
3151	90.8873		3787.75	103.213		3787.75	103.238		3787.75	103.578		3787.75	103.707
3150	90.9671		3787.5	103.23		3787.5	103.31		3787.5	103.604		3787.5	103.745
3149	91.0541		3787.25	103.252		3787.25	103.381		3787.25	103.628		3787.25	103.792
3148	91.1459		3787	103.258		3787	103.412		3787	103.627		3787	103.828
3147	91.241		3786.75	103.226		3786.75	103.376		3786.75	103.582		3786.75	103.817
3146	91.3342		3786.5	103.17		3786.5	103.294		3786.5	103.513		3786.5	103.761
3145	91.4156		3786.25	103.127		3786.25	103.222		3786.25	103.477		3786.25	103.7
3144	91.4803		3786	103.128		3786	103.204		3786	103.519		3786	103.674
3143	91.5371		3785.75	103.17		3785.75	103.234		3785.75	103.623		3785.75	103.683
3142	91.6043		3785.5	103.221		3785.5	103.279		3785.5	103.725		3785.5	103.698
3141	91.6938		3785.25	103.248		3785.25	103.31		3785.25	103.767		3785.25	103.7
3140	91.7993		3785	103.236		3785	103.319		3785	103.736		3785	103.689
3139	91.902		3784.75	103.198		3784.75	103.313		3784.75	103.662		3784.75	103.671
3138	91.9876		3784.5	103.165		3784.5	103.297		3784.5	103.595		3784.5	103.653
3137	92.0593		3784.25	103.161		3784.25	103.272		3784.25	103.566		3784.25	103.647
3136	92.1331		3784	103.179		3784	103.239		3784	103.561		3784	103.668
3135	92.2199		3783.75	103.188		3783.75	103.194		3783.75	103.543		3783.75	103.705
3134	92.3144		3783.5	103.165		3783.5	103.145		3783.5	103.492		3783.5	103.731
3133	92.4008		3783.25	103.12		3783.25	103.114		3783.25	103.433		3783.25	103.726
3132	92.4683		3783	103.093		3783	103.129		3783	103.413		3783	103.705
3131	92.5204		3782.75	103.12		3782.75	103.194		3782.75	103.458		3782.75	103.698
3130	92.5692		3782.5	103.193		3782.5	103.279		3782.5	103.548		3782.5	103.725
3129	92.6266		3782.25	103.267		3782.25	103.34		3782.25	103.635		3782.25	103.775
3128	92.6989		3782	103.297		3782	103.36		3782	103.677		3782	103.815
3127	92.7854		3781.75	103.28		3781.75	103.358		3781.75	103.67		3781.75	103.822
3126	92.8799		3781.5	103.254		3781.5	103.365		3781.5	103.645		3781.5	103.802
3125	92.9738		3781.25	103.254		3781.25	103.391		3781.25	103.631		3781.25	103.782
3124	93.0601		3781	103.275		3781	103.415		3781	103.628		3781	103.779
3123	93.1339		3780.75	103.287		3780.75	103.416		3780.75	103.62		3780.75	103.789
3122	93.1945		3780.5	103.275		3780.5	103.398		3780.5	103.6		3780.5	103.796
3121	93.2485		3780.25	103.262		3780.25	103.391		3780.25	103.591		3780.25	103.794
3120	93.3055		3780	103.283		3780	103.417		3780	103.616		3780	103.776
3119	93.3669		3779.75	103.332		3779.75	103.459		3779.75	103.647		3779.75	103.741
3118	93.4249		3779.5	103.364		3779.5	103.479		3779.5	103.628		3779.5	103.707
3117	93.4762		3779.25	103.352		3779.25	103.464		3779.25	103.581		3779.25	103.704
3116	93.5336		3779	103.322		3779	103.435		3779	103.571		3779	103.731
3115	93.6113		3778.75	103.305		3778.75	103.408		3778.75	103.611		3778.75	103.762
3114	93.7033		3778.5	103.3		3778.5	103.381		3778.5	103.665		3778.5	103.77
3113	93.788		3778.25	103.283		3778.25	103.346		3778.25	103.694		3778.25	103.747
3112	93.8554		3778	103.24		3778	103.306		3778	103.683		3778	103.705
3111	93.9179		3777.75	103.183		3777.75	103.275		3777.75	103.636		3777.75	103.663
3110	93.989		3777.5	103.136		3777.5	103.269		3777.5	103.572		3777.5	103.633
3109	94.0621		3777.25	103.107		3777.25	103.297		3777.25	103.519		3777.25	103.627
3108	94.12		3777	103.096		3777	103.345		3777	103.505		3777	103.643
3107	94.1582		3776.75	103.101		3776.75	103.383		3776.75	103.538		3776.75	103.668
3106	94.189		3776.5	103.122		3776.5	103.389		3776.5	103.601		3776.5	103.692
3105	94.2273		3776.25	103.155		3776.25	103.365		3776.25	103.67		3776.25	103.718
3104	94.2808		3776	103.19		3776	103.334		3776	103.73		3776	103.754
3103	94.3478		3775.75	103.223		3775.75	103.316		3775.75	103.77		3775.75	103.795
3102	94.4181		3775.5	103.249		3775.5	103.31		3775.5	103.776		3775.5	103.822
3101	94.4784		3775.25	103.258		3775.25	103.299		3775.25	103.741		3775.25	103.819
3100	94.5226		3775	103.231		3775	103.274		3775	103.675		3775	103.786
3099	94.5576		3774.75	103.163		3774.75	103.233		3774.75	103.596		3774.75	103.729
3098	94.594		3774.5	103.081		3774.5	103.188		3774.5	103.528		3774.5	103.669
3097	94.6388		3774.25	103.032		3774.25	103.165		3774.25	103.494		3774.25	103.643
3096	94.6964		3774	103.045		3774	103.184		3774	103.514		3774	103.675
3095	94.7692		3773.75	103.108		3773.75	103.244		3773.75	103.588		3773.75	103.746
3094	94.8486		3773.5	103.179		3773.5	103.314		3773.5	103.681		3773.5	103.805
3093	94.9167		3773.25	103.22		3773.25	103.358		3773.25	103.737		3773.25	103.82
3092	94.9643		3773	103.215		3773	103.359		3773	103.725		3773	103.803
3091	95.0016		3772.75	103.175		3772.75	103.327		3772.75	103.658		3772.75	103.785
3090	95.0412		3772.5	103.127		3772.5	103.287		3772.5	103.585		3772.5	103.772
3089	95.0793		3772.25	103.102		3772.25	103.267		3772.25	103.555		3772.25	103.759
3088	95.1065		3772	103.115		3772	103.286		3772	103.578		3772	103.746
3087	95.1303		3771.75	103.158		3771.75	103.331		3771.75	103.619		3771.75	103.74
3086	95.1694		3771.5	103.209		3771.5	103.363		3771.5	103.63		3771.5	103.736
3085	95.2281		3771.25	103.246		3771.25	103.356		3771.25	103.597		3771.25	103.721
3084	95.2909		3771	103.268		3771	103.329		3771	103.553		3771	103.704
3083	95.345		3770.75	103.283		3770.75	103.325		3770.75	103.548		3770.75	103.712
3082	95.3903		3770.5	103.3		3770.5	103.368		3770.5	103.608		3770.5	103.763
3081	95.4248		3770.25	103.317		3770.25	103.43		3770.25	103.702		3770.25	103.845
3080	95.4383		3770	103.317		3770	103.451		3770	103.73		3770	103.911
3079	95.4306		3769.75	103.301		3769.75	103.423		3769.75	103.642		3769.75	103.919
3078	95.4233		3769.5	103.278		3769.5	103.4		3769.5	103.523		3769.5	103.865
3077	95.4417		3769.25	103.258		3769.25	103.404		3769.25	103.47		3769.25	103.778
3076	95.4898		3769	103.25		3769	103.409		3769	103.5		3769	103.69
3075	95.5547		3768.75	103.255		3768.75	103.39		3768.75	103.563		3768.75	103.613
3074	95.6267		3768.5	103.254		3768.5	103.346		3768.5	103.592		3768.5	103.546
3073	95.7058		3768.25	103.225		3768.25	103.299		3768.25	103.558		3768.25	103.495
3072	95.7925		3768	103.174		3768	103.266		3768	103.49		3768	103.477
3071	95.8792		3767.75	103.124		3767.75	103.248		3767.75	103.437		3767.75	103.503
3070	95.951		3767.5	103.094		3767.5	103.238		3767.5	103.422		3767.5	103.554
3069	95.9913		3767.25	103.082		3767.25	103.236		3767.25	103.435		3767.25	103.601
3068	95.9944		3767	103.079		3767	103.251		3767	103.457		3767	103.633
3067	95.978		3766.75	103.083		3766.75	103.282		3766.75	103.472		3766.75	103.662
3066	95.9778		3766.5	103.091		3766.5	103.309		3766.5	103.469		3766.5	103.699
3065	96.0169		3766.25	103.103		3766.25	103.309		3766.25	103.45		3766.25	103.737
3064	96.0835		3766	103.126		3766	103.284		3766	103.434		3766	103.766
3063	96.1447		3765.75	103.186		3765.75	103.271		3765.75	103.452		3765.75	103.794
3062	96.1804		3765.5	103.296		3765.5	103.295		3765.5	103.518		3765.5	103.826
3061	96.1969		3765.25	103.406		3765.25	103.335		3765.25	103.602		3765.25	103.845
3060	96.2102		3765	103.456		3765	103.36		3765	103.654		3765	103.83
3059	96.2282		3764.75	103.427		3764.75	103.365		3764.75	103.656		3764.75	103.78
3058	96.2528		3764.5	103.351		3764.5	103.36		3764.5	103.624		3764.5	103.712
3057	96.2886		3764.25	103.274		3764.25	103.348		3764.25	103.579		3764.25	103.646
3056	96.3407		3764	103.227		3764	103.328		3764	103.54		3764	103.607
3055	96.4057		3763.75	103.218		3763.75	103.315		3763.75	103.523		3763.75	103.613
3054	96.4712		3763.5	103.243		3763.5	103.33		3763.5	103.545		3763.5	103.665
3053	96.5277		3763.25	103.28		3763.25	103.374		3763.25	103.603		3763.25	103.732
3052	96.5778		3763	103.301		3763	103.416		3763	103.666		3763	103.773
3051	96.6318		3762.75	103.286		3762.75	103.415		3762.75	103.699		3762.75	103.767
3050	96.6963		3762.5	103.239		3762.5	103.355		3762.5	103.691		3762.5	103.729
3049	96.7658		3762.25	103.187		3762.25	103.262		3762.25	103.662		3762.25	103.692
3048	96.8272		3762	103.161		3762	103.186		3762	103.637		3762	103.674
3047	96.872		3761.75	103.172		3761.75	103.158		3761.75	103.613		3761.75	103.662
3046	96.9032		3761.5	103.2		3761.5	103.173		3761.5	103.572		3761.5	103.641
3045	96.9293		3761.25	103.203		3761.25	103.206		3761.25	103.518		3761.25	103.612
3044	96.9552		3761	103.161		3761	103.233		3761	103.477		3761	103.596
3043	96.9804		3760.75	103.101		3760.75	103.257		3760.75	103.481		3760.75	103.607
3042	97.0061		3760.5	103.08		3760.5	103.292		3760.5	103.529		3760.5	103.642
3041	97.0383		3760.25	103.127		3760.25	103.345		3760.25	103.594		3760.25	103.68
3040	97.0827		3760	103.21		3760	103.399		3760	103.626		3760	103.696
3039	97.1346		3759.75	103.268		3759.75	103.43		3759.75	103.595		3759.75	103.674
3038	97.179		3759.5	103.286		3759.5	103.433		3759.5	103.54		3759.5	103.621
3037	97.2024		3759.25	103.293		3759.25	103.418		3759.25	103.515		3759.25	103.56
3036	97.2054		3759	103.296		3759	103.386		3759	103.529		3759	103.518
3035	97.2015		3758.75	103.283		3758.75	103.338		3758.75	103.564		3758.75	103.509
3034	97.2044		3758.5	103.256		3758.5	103.294		3758.5	103.603		3758.5	103.533
3033	97.2198		3758.25	103.239		3758.25	103.282		3758.25	103.648		3758.25	103.582
3032	97.2464		3758	103.25		3758	103.305		3758	103.697		3758	103.647
3031	97.2807		3757.75	103.272		3757.75	103.333		3757.75	103.728		3757.75	103.704
3030	97.3182		3757.5	103.279		3757.5	103.328		3757.5	103.707		3757.5	103.729
3029	97.3551		3757.25	103.259		3757.25	103.29		3757.25	103.616		3757.25	103.712
3028	97.3919		3757	103.226		3757	103.272		3757	103.483		3757	103.684
3027	97.4316		3756.75	103.202		3756.75	103.314		3756.75	103.372		3756.75	103.69
3026	97.4716		3756.5	103.196		3756.5	103.383		3756.5	103.334		3756.5	103.732
3025	97.5025		3756.25	103.199		3756.25	103.398		3756.25	103.369		3756.25	103.757
3024	97.5189		3756	103.206		3756	103.337		3756	103.435		3756	103.724
3023	97.5286		3755.75	103.223		3755.75	103.252		3755.75	103.494		3755.75	103.655
3022	97.5427		3755.5	103.242		3755.5	103.201		3755.5	103.533		3755.5	103.597
3021	97.56		3755.25	103.24		3755.25	103.196		3755.25	103.556		3755.25	103.578
3020	97.571		3755	103.202		3755	103.218		3755	103.58		3755	103.594
3019	97.5757		3754.75	103.15		3754.75	103.251		3754.75	103.622		3754.75	103.627
3018	97.5892		3754.5	103.131		3754.5	103.3		3754.5	103.683		3754.5	103.664
3017	97.6264		3754.25	103.178		3754.25	103.359		3754.25	103.734		3754.25	103.697
3016	97.6873		3754	103.269		3754	103.405		3754	103.742		3754	103.719
3015	97.7579		3753.75	103.346		3753.75	103.409		3753.75	103.697		3753.75	103.726
3014	97.823		3753.5	103.364		3753.5	103.371		3753.5	103.614		3753.5	103.712
3013	97.8736		3753.25	103.336		3753.25	103.32		3753.25	103.514		3753.25	103.672
3012	97.9093		3753	103.328		3753	103.308		3753	103.427		3753	103.63
3011	97.9372		3752.75	103.427		3752.75	103.392		3752.75	103.401		3752.75	103.642
3010	97.9652		3752.5	103.642		3752.5	103.57		3752.5	103.488		3752.5	103.735
3009	97.9946		3752.25	103.801		3752.25	103.72		3752.25	103.628		3752.25	103.868
3008	98.0216		3752	103.763		3752	103.758		3752	103.746		3752	103.961
3007	98.0446		3751.75	103.597		3751.75	103.716		3751.75	103.788		3751.75	103.938
3006	98.065		3751.5	103.453		3751.5	103.654		3751.5	103.725		3751.5	103.831
3005	98.0829		3751.25	103.406		3751.25	103.606		3751.25	103.603		3751.25	103.728
3004	98.0958		3751	103.421		3751	103.573		3751	103.485		3751	103.667
3003	98.1051		3750.75	103.429		3750.75	103.544		3750.75	103.402		3750.75	103.637
3002	98.1155		3750.5	103.391		3750.5	103.507		3750.5	103.348		3750.5	103.61
3001	98.128		3750.25	103.32		3750.25	103.464		3750.25	103.285		3750.25	103.583
3000	98.1375		3750	103.248		3750	103.431		3750	103.173		3750	103.581
2999	98.1412		3749.75	103.218		3749.75	103.432		3749.75	103.034		3749.75	103.62
2998	98.1455		3749.5	103.242		3749.5	103.466		3749.5	102.946		3749.5	103.681
2997	98.1577		3749.25	103.36		3749.25	103.558		3749.25	103.059		3749.25	103.785
2996	98.1765		3749	103.523		3749	103.679		3749	103.338		3749	103.889
2995	98.1921		3748.75	103.602		3748.75	103.729		3748.75	103.56		3748.75	103.918
2994	98.1969		3748.5	103.582		3748.5	103.677		3748.5	103.645		3748.5	103.888
2993	98.1926		3748.25	103.523		3748.25	103.569		3748.25	103.649		3748.25	103.841
2992	98.1872		3748	103.466		3748	103.466		3748	103.629		3748	103.792
2991	98.1851		3747.75	103.415		3747.75	103.407		3747.75	103.607		3747.75	103.732
2990	98.1812		3747.5	103.346		3747.5	103.382		3747.5	103.573		3747.5	103.651
2989	98.1647		3747.25	103.24		3747.25	103.346		3747.25	103.512		3747.25	103.553
2988	98.1332		3747	103.123		3747	103.273		3747	103.442		3747	103.461
2987	98.0974		3746.75	103.051		3746.75	103.194		3746.75	103.401		3746.75	103.399
2986	98.0673		3746.5	103.07		3746.5	103.166		3746.5	103.412		3746.5	103.397
2985	98.0377		3746.25	103.169		3746.25	103.211		3746.25	103.465		3746.25	103.463
2984	97.9959		3746	103.287		3746	103.299		3746	103.523		3746	103.57
2983	97.9421		3745.75	103.365		3745.75	103.383		3745.75	103.56		3745.75	103.67
2982	97.891		3745.5	103.39		3745.5	103.452		3745.5	103.581		3745.5	103.744
2981	97.8512		3745.25	103.405		3745.25	103.536		3745.25	103.618		3745.25	103.839
2980	97.8118		3745	103.48		3745	103.673		3745	103.732		3745	103.993
2979	97.7554		3744.75	103.564		3744.75	103.75		3744.75	103.795		3744.75	104.064
2978	97.674		3744.5	103.536		3744.5	103.602		3744.5	103.433		3744.5	103.98
2977	97.5671		3744.25	103.524		3744.25	103.461		3744.25	103.121		3744.25	103.917
2976	97.4319		3744	103.539		3744	103.49		3744	103.239		3744	103.861
2975	97.2658		3743.75	103.502		3743.75	103.562		3743.75	103.439		3743.75	103.771
2974	97.0732		3743.5	103.449		3743.5	103.602		3743.5	103.558		3743.5	103.694
2973	96.8639		3743.25	103.415		3743.25	103.602		3743.25	103.582		3743.25	103.657
2972	96.6514		3743	103.414		3743	103.584		3743	103.558		3743	103.658
2971	96.4585		3742.75	103.434		3742.75	103.568		3742.75	103.536		3742.75	103.671
2970	96.3149		3742.5	103.448		3742.5	103.556		3742.5	103.542		3742.5	103.676
2969	96.2399		3742.25	103.435		3742.25	103.534		3742.25	103.577		3742.25	103.667
2968	96.2252		3742	103.397		3742	103.484		3742	103.618		3742	103.653
2967	96.245		3741.75	103.351		3741.75	103.412		3741.75	103.65		3741.75	103.644
2966	96.2787		3741.5	103.317		3741.5	103.344		3741.5	103.658		3741.5	103.649
2965	96.3183		3741.25	103.294		3741.25	103.308		3741.25	103.63		3741.25	103.664
2964	96.3585		3741	103.265		3741	103.303		3741	103.569		3741	103.671
2963	96.3899		3740.75	103.221		3740.75	103.309		3740.75	103.5		3740.75	103.652
2962	96.4023		3740.5	103.177		3740.5	103.312		3740.5	103.451		3740.5	103.605
2961	96.3872		3740.25	103.152		3740.25	103.316		3740.25	103.436		3740.25	103.553
2960	96.3384		3740	103.154		3740	103.319		3740	103.445		3740	103.521
2959	96.2596		3739.75	103.172		3739.75	103.312		3739.75	103.457		3739.75	103.519
2958	96.1675		3739.5	103.197		3739.5	103.288		3739.5	103.457		3739.5	103.54
2957	96.079		3739.25	103.223		3739.25	103.262		3739.25	103.448		3739.25	103.572
2956	95.9944		3739	103.247		3739	103.259		3739	103.439		3739	103.599
2955	95.8987		3738.75	103.255		3738.75	103.281		3738.75	103.432		3738.75	103.603
2954	95.7802		3738.5	103.236		3738.5	103.303		3738.5	103.418		3738.5	103.578
2953	95.6397		3738.25	103.203		3738.25	103.301		3738.25	103.404		3738.25	103.542
2952	95.4827		3738	103.188		3738	103.29		3738	103.416		3738	103.527
2951	95.3137		3737.75	103.208		3737.75	103.295		3737.75	103.459		3737.75	103.547
2950	95.1416		3737.5	103.256		3737.5	103.323		3737.5	103.518		3737.5	103.58
2949	94.9821		3737.25	103.296		3737.25	103.352		3737.25	103.56		3737.25	103.583
2948	94.8488		3737	103.276		3737	103.362		3737	103.553		3737	103.518
2947	94.7432		3736.75	103.17		3736.75	103.353		3736.75	103.475		3736.75	103.4
2946	94.6563		3736.5	103.048		3736.5	103.336		3736.5	103.349		3736.5	103.294
2945	94.5785		3736.25	103.001		3736.25	103.32		3736.25	103.221		3736.25	103.242
2944	94.5085		3736	103.062		3736	103.311		3736	103.123		3736	103.248
2943	94.4539		3735.75	103.222		3735.75	103.346		3735.75	103.102		3735.75	103.322
2942	94.4238		3735.5	103.445		3735.5	103.468		3735.5	103.21		3735.5	103.478
2941	94.4184		3735.25	103.645		3735.25	103.641		3735.25	103.423		3735.25	103.661
2940	94.4277		3735	103.696		3735	103.727		3735	103.6		3735	103.752
2939	94.4419		3734.75	103.553		3734.75	103.629		3734.75	103.629		3734.75	103.682
2938	94.4588		3734.5	103.342		3734.5	103.436		3734.5	103.551		3734.5	103.516
2937	94.4752		3734.25	103.218		3734.25	103.307		3734.25	103.47		3734.25	103.377
2936	94.4781		3734	103.215		3734	103.302		3734	103.439		3734	103.32
2935	94.4535		3733.75	103.263		3733.75	103.373		3733.75	103.454		3733.75	103.331
2934	94.4008		3733.5	103.28		3733.5	103.443		3733.5	103.484		3733.5	103.372
2933	94.3286		3733.25	103.246		3733.25	103.471		3733.25	103.51		3733.25	103.429
2932	94.2414		3733	103.211		3733	103.466		3733	103.546		3733	103.511
2931	94.1386		3732.75	103.244		3732.75	103.459		3732.75	103.607		3732.75	103.627
2930	94.0251		3732.5	103.365		3732.5	103.467		3732.5	103.677		3732.5	103.746
2929	93.9104		3732.25	103.494		3732.25	103.471		3732.25	103.684		3732.25	103.804
2928	93.7949		3732	103.526		3732	103.459		3732	103.605		3732	103.773
2927	93.6701		3731.75	103.461		3731.75	103.437		3731.75	103.516		3731.75	103.676
2926	93.5326		3731.5	103.366		3731.5	103.41		3731.5	103.472		3731.5	103.562
2925	93.3862		3731.25	103.285		3731.25	103.378		3731.25	103.477		3731.25	103.486
2924	93.2257		3731	103.217		3731	103.334		3731	103.505		3731	103.471
2923	93.0327		3730.75	103.153		3730.75	103.271		3730.75	103.516		3730.75	103.495
2922	92.7963		3730.5	103.097		3730.5	103.196		3730.5	103.496		3730.5	103.511
2921	92.5274		3730.25	103.068		3730.25	103.135		3730.25	103.461		3730.25	103.498
2920	92.2457		3730	103.072		3730	103.118		3730	103.443		3730	103.476
2919	91.9605		3729.75	103.099		3729.75	103.163		3729.75	103.455		3729.75	103.482
2918	91.6733		3729.5	103.132		3729.5	103.251		3729.5	103.478		3729.5	103.521
2917	91.3903		3729.25	103.164		3729.25	103.336		3729.25	103.499		3729.25	103.569
2916	91.1221		3729	103.19		3729	103.372		3729	103.522		3729	103.601
2915	90.8741		3728.75	103.205		3728.75	103.343		3728.75	103.551		3728.75	103.611
2914	90.646		3728.5	103.205		3728.5	103.265		3728.5	103.575		3728.5	103.602
2913	90.4371		3728.25	103.192		3728.25	103.185		3728.25	103.573		3728.25	103.579
2912	90.246		3728	103.169		3728	103.143		3728	103.553		3728	103.557
2911	90.0666		3727.75	103.147		3727.75	103.154		3727.75	103.549		3727.75	103.561
2910	89.892		3727.5	103.14		3727.5	103.194		3727.5	103.571		3727.5	103.594
2909	89.7215		3727.25	103.157		3727.25	103.224		3727.25	103.583		3727.25	103.621
2908	89.5584		3727	103.19		3727	103.214		3727	103.528		3727	103.597
2907	89.4039		3726.75	103.218		3726.75	103.177		3726.75	103.411		3726.75	103.526
2906	89.2575		3726.5	103.232		3726.5	103.146		3726.5	103.321		3726.5	103.483
2905	89.1243		3726.25	103.244		3726.25	103.142		3726.25	103.341		3726.25	103.527
2904	89.0159		3726	103.256		3726	103.148		3726	103.451		3726	103.627
2903	88.9421		3725.75	103.251		3725.75	103.139		3725.75	103.554		3725.75	103.694
2902	88.9044		3725.5	103.231		3725.5	103.128		3725.5	103.591		3725.5	103.682
2901	88.8986		3725.25	103.229		3725.25	103.148		3725.25	103.581		3725.25	103.621
2900	88.9213		3725	103.271		3725	103.209		3725	103.564		3725	103.566
2899	88.9732		3724.75	103.33		3724.75	103.278		3724.75	103.551		3724.75	103.54
2898	89.0547		3724.5	103.344		3724.5	103.312		3724.5	103.527		3724.5	103.528
2897	89.1604		3724.25	103.294		3724.25	103.31		3724.25	103.482		3724.25	103.517
2896	89.2798		3724	103.22		3724	103.31		3724	103.428		3724	103.524
2895	89.405		3723.75	103.174		3723.75	103.342		3723.75	103.397		3723.75	103.571
2894	89.5369		3723.5	103.163		3723.5	103.394		3723.5	103.403		3723.5	103.646
2893	89.6802		3723.25	103.16		3723.25	103.42		3723.25	103.434		3723.25	103.705
2892	89.8353		3723	103.149		3723	103.381		3723	103.466		3723	103.712
2891	89.9988		3722.75	103.158		3722.75	103.298		3722.75	103.492		3722.75	103.68
2890	90.1671		3722.5	103.217		3722.5	103.238		3722.5	103.516		3722.5	103.652
2889	90.3355		3722.25	103.301		3722.25	103.253		3722.25	103.537		3722.25	103.645
2888	90.4954		3722	103.341		3722	103.314		3722	103.553		3722	103.637
2887	90.6411		3721.75	103.305		3721.75	103.339		3721.75	103.56		3721.75	103.609
2886	90.7786		3721.5	103.224		3721.5	103.286		3721.5	103.54		3721.5	103.573
2885	90.9207		3721.25	103.155		3721.25	103.188		3721.25	103.491		3721.25	103.557
2884	91.0703		3721	103.12		3721	103.113		3721	103.443		3721	103.565
2883	91.2163		3720.75	103.111		3720.75	103.099		3720.75	103.424		3720.75	103.581
2882	91.3461		3720.5	103.109		3720.5	103.144		3720.5	103.434		3720.5	103.589
2881	91.4563		3720.25	103.099		3720.25	103.205		3720.25	103.445		3720.25	103.584
2880	91.5482		3720	103.074		3720	103.235		3720	103.428		3720	103.568
2879	91.6208		3719.75	103.04		3719.75	103.214		3719.75	103.388		3719.75	103.538
2878	91.6735		3719.5	103.019		3719.5	103.165		3719.5	103.363		3719.5	103.5
2877	91.7103		3719.25	103.034		3719.25	103.138		3719.25	103.384		3719.25	103.475
2876	91.7387		3719	103.086		3719	103.165		3719	103.441		3719	103.494
2875	91.7636		3718.75	103.151		3718.75	103.227		3718.75	103.492		3718.75	103.566
2874	91.7884		3718.5	103.203		3718.5	103.279		3718.5	103.51		3718.5	103.653
2873	91.8152		3718.25	103.243		3718.25	103.301		3718.25	103.506		3718.25	103.708
2872	91.843		3718	103.276		3718	103.312		3718	103.505		3718	103.714
2871	91.8697		3717.75	103.281		3717.75	103.33		3717.75	103.508		3717.75	103.682
2870	91.8985		3717.5	103.241		3717.5	103.344		3717.5	103.501		3717.5	103.641
2869	91.9383		3717.25	103.171		3717.25	103.331		3717.25	103.487		3717.25	103.618
2868	91.9938		3717	103.114		3717	103.286		3717	103.484		3717	103.623
2867	92.0596		3716.75	103.096		3716.75	103.239		3716.75	103.503		3716.75	103.641
2866	92.1289		3716.5	103.109		3716.5	103.234		3716.5	103.532		3716.5	103.658
2865	92.2036		3716.25	103.128		3716.25	103.286		3716.25	103.557		3716.25	103.677
2864	92.2896		3716	103.142		3716	103.365		3716	103.578		3716	103.705
2863	92.386		3715.75	103.149		3715.75	103.417		3715.75	103.594		3715.75	103.734
2862	92.4849		3715.5	103.151		3715.5	103.408		3715.5	103.599		3715.5	103.736
2861	92.5802		3715.25	103.153		3715.25	103.354		3715.25	103.587		3715.25	103.708
2860	92.6727		3715	103.165		3715	103.298		3715	103.566		3715	103.68
2859	92.7645		3714.75	103.189		3714.75	103.266		3714.75	103.557		3714.75	103.693
2858	92.8553		3714.5	103.212		3714.5	103.248		3714.5	103.569		3714.5	103.749
2857	92.9424		3714.25	103.229		3714.25	103.233		3714.25	103.595		3714.25	103.803
2856	93.0257		3714	103.256		3714	103.231		3714	103.621		3714	103.812
2855	93.1093		3713.75	103.308		3713.75	103.257		3713.75	103.64		3713.75	103.772
2854	93.2004		3713.5	103.366		3713.5	103.304		3713.5	103.65		3713.5	103.711
2853	93.3027		3713.25	103.39		3713.25	103.347		3713.25	103.647		3713.25	103.661
2852	93.4133		3713	103.358		3713	103.37		3713	103.627		3713	103.636
2851	93.5263		3712.75	103.297		3712.75	103.375		3712.75	103.582		3712.75	103.623
2850	93.6427		3712.5	103.257		3712.5	103.368		3712.5	103.516		3712.5	103.591
2849	93.7703		3712.25	103.271		3712.25	103.349		3712.25	103.447		3712.25	103.556
2848	93.9155		3712	103.348		3712	103.36		3712	103.466		3712	103.606
2847	94.0762		3711.75	103.429		3711.75	103.422		3711.75	103.584		3711.75	103.728
2846	94.2463		3711.5	103.45		3711.5	103.491		3711.5	103.681		3711.5	103.812
2845	94.4211		3711.25	103.42		3711.25	103.526		3711.25	103.688		3711.25	103.809
2844	94.5966		3711	103.372		3711	103.513		3711	103.629		3711	103.742
2843	94.767		3710.75	103.316		3710.75	103.453		3710.75	103.548		3710.75	103.655
2842	94.9275		3710.5	103.254		3710.5	103.36		3710.5	103.47		3710.5	103.563
2841	95.0774		3710.25	103.201		3710.25	103.266		3710.25	103.407		3710.25	103.469
2840	95.218		3710	103.2		3710	103.222		3710	103.382		3710	103.4
2839	95.3513		3709.75	103.291		3709.75	103.278		3709.75	103.428		3709.75	103.423
2838	95.4811		3709.5	103.443		3709.5	103.421		3709.5	103.521		3709.5	103.583
2837	95.6109		3709.25	103.555		3709.25	103.552		3709.25	103.593		3709.25	103.803
2836	95.7391		3709	103.557		3709	103.586		3709	103.625		3709	103.93
2835	95.8585		3708.75	103.456		3708.75	103.519		3708.75	103.621		3708.75	103.881
2834	95.9628		3708.5	103.299		3708.5	103.409		3708.5	103.571		3708.5	103.702
2833	96.0506		3708.25	103.145		3708.25	103.319		3708.25	103.494		3708.25	103.503
2832	96.121		3708	103.052		3708	103.29		3708	103.451		3708	103.383
2831	96.1743		3707.75	103.048		3707.75	103.315		3707.75	103.492		3707.75	103.377
2830	96.2193		3707.5	103.111		3707.5	103.349		3707.5	103.602		3707.5	103.454
2829	96.2744		3707.25	103.188		3707.25	103.343		3707.25	103.703		3707.25	103.557
2828	96.3523		3707	103.23		3707	103.292		3707	103.728		3707	103.638
2827	96.4464		3706.75	103.232		3706.75	103.239		3706.75	103.667		3706.75	103.68
2826	96.5391		3706.5	103.217		3706.5	103.235		3706.5	103.573		3706.5	103.685
2825	96.6205		3706.25	103.202		3706.25	103.276		3706.25	103.503		3706.25	103.664
2824	96.6922		3706	103.188		3706	103.309		3706	103.473		3706	103.624
2823	96.7552		3705.75	103.172		3705.75	103.288		3705.75	103.461		3705.75	103.581
2822	96.8043		3705.5	103.158		3705.5	103.221		3705.5	103.449		3705.5	103.564
2821	96.8384		3705.25	103.146		3705.25	103.157		3705.25	103.439		3705.25	103.596
2820	96.8685		3705	103.125		3705	103.136		3705	103.433		3705	103.66
2819	96.9124		3704.75	103.086		3704.75	103.159		3704.75	103.421		3704.75	103.714
2818	96.9798		3704.5	103.049		3704.5	103.2		3704.5	103.401		3704.5	103.728
2817	97.0659		3704.25	103.043		3704.25	103.236		3704.25	103.391		3704.25	103.713
2816	97.1542		3704	103.078		3704	103.255		3704	103.426		3704	103.703
2815	97.2279		3703.75	103.131		3703.75	103.258		3703.75	103.521		3703.75	103.72
2814	97.2814		3703.5	103.158		3703.5	103.247		3703.5	103.634		3703.5	103.744
2813	97.3239		3703.25	103.134		3703.25	103.225		3703.25	103.686		3703.25	103.731
2812	97.369		3703	103.084		3703	103.202		3703	103.639		3703	103.668
2811	97.4219		3702.75	103.063		3702.75	103.195		3702.75	103.543		3702.75	103.591
2810	97.4773		3702.5	103.116		3702.5	103.225		3702.5	103.493		3702.5	103.569
2809	97.5282		3702.25	103.238		3702.25	103.306		3702.25	103.555		3702.25	103.645
2808	97.5721		3702	103.358		3702	103.418		3702	103.697		3702	103.799
2807	97.6081		3701.75	103.387		3701.75	103.499		3701.75	103.786		3701.75	103.93
2806	97.6349		3701.5	103.312		3701.5	103.488		3701.5	103.726		3701.5	103.924
2805	97.6544		3701.25	103.211		3701.25	103.393		3701.25	103.561		3701.25	103.786
2804	97.6741		3701	103.155		3701	103.289		3701	103.409		3701	103.629
2803	97.7012		3700.75	103.158		3700.75	103.242		3700.75	103.351		3700.75	103.548
2802	97.7336		3700.5	103.183		3700.5	103.263		3700.5	103.387		3700.5	103.557
2801	97.7627		3700.25	103.184		3700.25	103.313		3700.25	103.462		3700.25	103.61
2800	97.7837		3700	103.142		3700	103.337		3700	103.522		3700	103.653
2799	97.8021		3699.75	103.083		3699.75	103.307		3699.75	103.542		3699.75	103.665
2798	97.8286		3699.5	103.048		3699.5	103.251		3699.5	103.536		3699.5	103.658
2797	97.868		3699.25	103.052		3699.25	103.217		3699.25	103.53		3699.25	103.658
2796	97.9153		3699	103.075		3699	103.233		3699	103.537		3699	103.666
2795	97.9608		3698.75	103.089		3698.75	103.272		3698.75	103.548		3698.75	103.665
2794	97.9977		3698.5	103.074		3698.5	103.289		3698.5	103.543		3698.5	103.632
2793	98.0223		3698.25	103.037		3698.25	103.257		3698.25	103.51		3698.25	103.568
2792	98.0313		3698	103.015		3698	103.206		3698	103.471		3698	103.512
2791	98.026		3697.75	103.048		3697.75	103.186		3697.75	103.464		3697.75	103.506
2790	98.0179		3697.5	103.137		3697.5	103.214		3697.5	103.505		3697.5	103.551
2789	98.0226		3697.25	103.227		3697.25	103.258		3697.25	103.554		3697.25	103.606
2788	98.0452		3697	103.256		3697	103.28		3697	103.557		3697	103.633
2787	98.0765		3696.75	103.224		3696.75	103.281		3696.75	103.506		3696.75	103.633
2786	98.1059		3696.5	103.195		3696.5	103.285		3696.5	103.452		3696.5	103.637
2785	98.1324		3696.25	103.22		3696.25	103.303		3696.25	103.453		3696.25	103.659
2784	98.157		3696	103.278		3696	103.316		3696	103.512		3696	103.689
2783	98.173		3695.75	103.304		3695.75	103.312		3695.75	103.588		3695.75	103.708
2782	98.1716		3695.5	103.268		3695.5	103.303		3695.5	103.641		3695.5	103.709
2781	98.1571		3695.25	103.201		3695.25	103.303		3695.25	103.662		3695.25	103.688
2780	98.1447		3695	103.152		3695	103.313		3695	103.661		3695	103.65
2779	98.1438		3694.75	103.142		3694.75	103.315		3694.75	103.651		3694.75	103.61
2778	98.1512		3694.5	103.155		3694.5	103.289		3694.5	103.629		3694.5	103.582
2777	98.1614		3694.25	103.166		3694.25	103.241		3694.25	103.589		3694.25	103.569
2776	98.1751		3694	103.172		3694	103.205		3694	103.547		3694	103.558
2775	98.1947		3693.75	103.186		3693.75	103.217		3693.75	103.543		3693.75	103.548
2774	98.2167		3693.5	103.209		3693.5	103.281		3693.5	103.591		3693.5	103.556
2773	98.2335		3693.25	103.218		3693.25	103.359		3693.25	103.662		3693.25	103.594
2772	98.2399		3693	103.188		3693	103.399		3693	103.701		3693	103.65
2771	98.2347		3692.75	103.115		3692.75	103.377		3692.75	103.678		3692.75	103.69
2770	98.222		3692.5	103.026		3692.5	103.315		3692.5	103.603		3692.5	103.691
2769	98.212		3692.25	102.96		3692.25	103.265		3692.25	103.512		3692.25	103.656
2768	98.2183		3692	102.942		3692	103.263		3692	103.439		3692	103.61
2767	98.247		3691.75	102.986		3691.75	103.308		3691.75	103.404		3691.75	103.566
2766	98.2905		3691.5	103.099		3691.5	103.361		3691.5	103.405		3691.5	103.532
2765	98.3339		3691.25	103.252		3691.25	103.378		3691.25	103.43		3691.25	103.522
2764	98.3658		3691	103.367		3691	103.354		3691	103.483		3691	103.539
2763	98.3843		3690.75	103.355		3690.75	103.303		3690.75	103.535		3690.75	103.541
2762	98.395		3690.5	103.226		3690.5	103.245		3690.5	103.521		3690.5	103.492
2761	98.4053		3690.25	103.092		3690.25	103.21		3690.25	103.436		3690.25	103.417
2760	98.4187		3690	103.052		3690	103.225		3690	103.349		3690	103.367
2759	98.4332		3689.75	103.116		3689.75	103.287		3689.75	103.327		3689.75	103.371
2758	98.4446		3689.5	103.231		3689.5	103.37		3689.5	103.38		3689.5	103.432
2757	98.452		3689.25	103.344		3689.25	103.442		3689.25	103.466		3689.25	103.531
2756	98.4577		3689	103.411		3689	103.474		3689	103.522		3689	103.632
2755	98.4623		3688.75	103.395		3688.75	103.444		3688.75	103.497		3688.75	103.649
2754	98.4641		3688.5	103.287		3688.5	103.363		3688.5	103.374		3688.5	103.554
2753	98.462		3688.25	103.212		3688.25	103.339		3688.25	103.288		3688.25	103.495
2752	98.4547		3688	103.233		3688	103.41		3688	103.326		3688	103.548
2751	98.4408		3687.75	103.266		3687.75	103.475		3687.75	103.394		3687.75	103.62
2750	98.4233		3687.5	103.256		3687.5	103.471		3687.5	103.427		3687.5	103.637
2749	98.414		3687.25	103.213		3687.25	103.409		3687.25	103.426		3687.25	103.613
2748	98.4239		3687	103.168		3687	103.334		3687	103.404		3687	103.593
2747	98.4464		3686.75	103.143		3686.75	103.287		3686.75	103.378		3686.75	103.596
2746	98.4597		3686.5	103.15		3686.5	103.282		3686.5	103.361		3686.5	103.607
2745	98.4508		3686.25	103.182		3686.25	103.311		3686.25	103.366		3686.25	103.618
2744	98.4303		3686	103.221		3686	103.354		3686	103.399		3686	103.637
2743	98.4168		3685.75	103.241		3685.75	103.386		3685.75	103.45		3685.75	103.665
2742	98.4146		3685.5	103.229		3685.5	103.382		3685.5	103.501		3685.5	103.672
2741	98.4133		3685.25	103.193		3685.25	103.332		3685.25	103.538		3685.25	103.629
2740	98.4066		3685	103.155		3685	103.259		3685	103.548		3685	103.549
2739	98.3993		3684.75	103.127		3684.75	103.209		3684.75	103.524		3684.75	103.483
2738	98.3974		3684.5	103.105		3684.5	103.207		3684.5	103.475		3684.5	103.467
2737	98.3996		3684.25	103.078		3684.25	103.234		3684.25	103.422		3684.25	103.488
2736	98.4024		3684	103.045		3684	103.248		3684	103.384		3684	103.514
2735	98.407		3683.75	103.021		3683.75	103.237		3683.75	103.366		3683.75	103.541
2734	98.4175		3683.5	103.023		3683.5	103.217		3683.5	103.363		3683.5	103.583
2733	98.4345		3683.25	103.057		3683.25	103.202		3683.25	103.38		3683.25	103.633
2732	98.4533		3683	103.106		3683	103.183		3683	103.414		3683	103.66
2731	98.4668		3682.75	103.146		3682.75	103.144		3682.75	103.443		3682.75	103.645
2730	98.4699		3682.5	103.155		3682.5	103.093		3682.5	103.435		3682.5	103.605
2729	98.4643		3682.25	103.127		3682.25	103.06		3682.25	103.39		3682.25	103.574
2728	98.4595		3682	103.079		3682	103.068		3682	103.344		3682	103.566
2727	98.4659		3681.75	103.033		3681.75	103.116		3681.75	103.331		3681.75	103.572
2726	98.4865		3681.5	103.009		3681.5	103.176		3681.5	103.358		3681.5	103.585
2725	98.5135		3681.25	103.019		3681.25	103.219		3681.25	103.403		3681.25	103.612
2724	98.5352		3681	103.061		3681	103.225		3681	103.446		3681	103.659
2723	98.5451		3680.75	103.122		3680.75	103.202		3680.75	103.472		3680.75	103.709
2722	98.5459		3680.5	103.176		3680.5	103.169		3680.5	103.466		3680.5	103.725
2721	98.546		3680.25	103.206		3680.25	103.142		3680.25	103.418		3680.25	103.685
2720	98.5519		3680	103.21		3680	103.135		3680	103.348		3680	103.598
2719	98.5616		3679.75	103.192		3679.75	103.167		3679.75	103.299		3679.75	103.511
2718	98.568		3679.5	103.16		3679.5	103.249		3679.5	103.305		3679.5	103.481
2717	98.568		3679.25	103.117		3679.25	103.355		3679.25	103.353		3679.25	103.516
2716	98.5676		3679	103.058		3679	103.416		3679	103.386		3679	103.565
2715	98.575		3678.75	102.985		3678.75	103.386		3678.75	103.364		3678.75	103.581
2714	98.5924		3678.5	102.908		3678.5	103.282		3678.5	103.29		3678.5	103.561
2713	98.6168		3678.25	102.839		3678.25	103.16		3678.25	103.2		3678.25	103.533
2712	98.6467		3678	102.78		3678	103.073		3678	103.129		3678	103.516
2711	98.6833		3677.75	102.728		3677.75	103.045		3677.75	103.084		3677.75	103.513
2710	98.7237		3677.5	102.684		3677.5	103.069		3677.5	103.048		3677.5	103.526
2709	98.7574		3677.25	102.647		3677.25	103.116		3677.25	103		3677.25	103.551
2708	98.7738		3677	102.606		3677	103.151		3677	102.923		3677	103.566
2707	98.7718		3676.75	102.568		3676.75	103.169		3676.75	102.811		3676.75	103.54
2706	98.763		3676.5	102.566		3676.5	103.207		3676.5	102.682		3676.5	103.468
2705	98.7637		3676.25	102.641		3676.25	103.306		3676.25	102.597		3676.25	103.396
2704	98.7823		3676	102.781		3676	103.436		3676	102.596		3676	103.404
2703	98.8137		3675.75	102.914		3675.75	103.5		3675.75	102.647		3675.75	103.51
2702	98.8458		3675.5	102.982		3675.5	103.455		3675.5	102.683		3675.5	103.621
2701	98.8714		3675.25	102.998		3675.25	103.371		3675.25	102.678		3675.25	103.651
2700	98.8924		3675	103.005		3675	103.354		3675	102.699		3675	103.625
2699	98.913		3674.75	103.012		3674.75	103.406		3674.75	102.835		3674.75	103.606
2698	98.9333		3674.5	103.01		3674.5	103.444		3674.5	103.037		3674.5	103.6
2697	98.9521		3674.25	103.026		3674.25	103.436		3674.25	103.17		3674.25	103.584
2696	98.9713		3674	103.079		3674	103.401		3674	103.167		3674	103.565
2695	98.9928		3673.75	103.139		3673.75	103.354		3673.75	103.082		3673.75	103.56
2694	99.0146		3673.5	103.161		3673.5	103.296		3673.5	103.015		3673.5	103.575
2693	99.0338		3673.25	103.136		3673.25	103.239		3673.25	103.029		3673.25	103.61
2692	99.0519		3673	103.094		3673	103.21		3673	103.107		3673	103.659
2691	99.0726		3672.75	103.061		3672.75	103.224		3672.75	103.179		3672.75	103.708
2690	99.0954		3672.5	103.024		3672.5	103.258		3672.5	103.193		3672.5	103.732
2689	99.116		3672.25	102.961		3672.25	103.273		3672.25	103.161		3672.25	103.719
2688	99.131		3672	102.882		3672	103.256		3672	103.136		3672	103.685
2687	99.1389		3671.75	102.845		3671.75	103.226		3671.75	103.155		3671.75	103.658
2686	99.1381		3671.5	102.916		3671.5	103.22		3671.5	103.224		3671.5	103.661
2685	99.1317		3671.25	103.124		3671.25	103.258		3671.25	103.338		3671.25	103.699
2684	99.1319		3671	103.425		3671	103.328		3671	103.489		3671	103.75
2683	99.1513		3670.75	103.68		3670.75	103.392		3670.75	103.614		3670.75	103.792
2682	99.1864		3670.5	103.786		3670.5	103.451		3670.5	103.652		3670.5	103.822
2681	99.2175		3670.25	103.737		3670.25	103.508		3670.25	103.584		3670.25	103.803
2680	99.2282		3670	103.593		3670	103.544		3670	103.444		3670	103.724
2679	99.2238		3669.75	103.444		3669.75	103.566		3669.75	103.313		3669.75	103.645
2678	99.2236		3669.5	103.347		3669.5	103.589		3669.5	103.235		3669.5	103.628
2677	99.2406		3669.25	103.306		3669.25	103.604		3669.25	103.192		3669.25	103.68
2676	99.2709		3669	103.265		3669	103.573		3669	103.127		3669	103.741
2675	99.2996		3668.75	103.186		3668.75	103.484		3668.75	103.04		3668.75	103.747
2674	99.3136		3668.5	103.116		3668.5	103.393		3668.5	103.021		3668.5	103.691
2673	99.3116		3668.25	103.113		3668.25	103.349		3668.25	103.113		3668.25	103.61
2672	99.3054		3668	103.159		3668	103.333		3668	103.241		3668	103.533
2671	99.3102		3667.75	103.193		3667.75	103.299		3667.75	103.321		3667.75	103.469
2670	99.3293		3667.5	103.18		3667.5	103.231		3667.5	103.335		3667.5	103.423
2669	99.3514		3667.25	103.138		3667.25	103.157		3667.25	103.318		3667.25	103.402
2668	99.3637		3667	103.105		3667	103.12		3667	103.299		3667	103.404
2667	99.3654		3666.75	103.095		3666.75	103.13		3666.75	103.284		3666.75	103.421
2666	99.3624		3666.5	103.084		3666.5	103.159		3666.5	103.27		3666.5	103.439
2665	99.356		3666.25	103.05		3666.25	103.176		3666.25	103.266		3666.25	103.458
2664	99.3427		3666	103.003		3666	103.181		3666	103.29		3666	103.49
2663	99.3258		3665.75	102.973		3665.75	103.195		3665.75	103.331		3665.75	103.543
2662	99.3169		3665.5	102.968		3665.5	103.219		3665.5	103.36		3665.5	103.601
2661	99.3221		3665.25	102.97		3665.25	103.227		3665.25	103.359		3665.25	103.631
2660	99.3346		3665	102.966		3665	103.204		3665	103.343		3665	103.623
2659	99.3441		3664.75	102.971		3664.75	103.172		3664.75	103.339		3664.75	103.604
2658	99.3504		3664.5	102.998		3664.5	103.163		3664.5	103.353		3664.5	103.605
2657	99.3615		3664.25	103.031		3664.25	103.168		3664.25	103.363		3664.25	103.619
2656	99.3803		3664	103.044		3664	103.145		3664	103.353		3664	103.616
2655	99.3993		3663.75	103.04		3663.75	103.089		3663.75	103.331		3663.75	103.589
2654	99.4097		3663.5	103.053		3663.5	103.051		3663.5	103.321		3663.5	103.577
2653	99.4101		3663.25	103.097		3663.25	103.086		3663.25	103.334		3663.25	103.623
2652	99.405		3663	103.139		3663	103.184		3663	103.371		3663	103.721
2651	99.3976		3662.75	103.151		3662.75	103.279		3662.75	103.422		3662.75	103.817
2650	99.3877		3662.5	103.141		3662.5	103.315		3662.5	103.468		3662.5	103.86
2649	99.3761		3662.25	103.13		3662.25	103.286		3662.25	103.48		3662.25	103.836
2648	99.3683		3662	103.107		3662	103.218		3662	103.439		3662	103.762
2647	99.3715		3661.75	103.048		3661.75	103.133		3661.75	103.356		3661.75	103.668
2646	99.3892		3661.5	102.968		3661.5	103.054		3661.5	103.264		3661.5	103.584
2645	99.4164		3661.25	102.918		3661.25	103.013		3661.25	103.198		3661.25	103.535
2644	99.4426		3661	102.925		3661	103.028		3661	103.178		3661	103.528
2643	99.4569		3660.75	102.963		3660.75	103.09		3660.75	103.209		3660.75	103.551
2642	99.4557		3660.5	102.996		3660.5	103.167		3660.5	103.291		3660.5	103.589
2641	99.4441		3660.25	103.026		3660.25	103.232		3660.25	103.4		3660.25	103.631
2640	99.4326		3660	103.072		3660	103.272		3660	103.483		3660	103.665
2639	99.4302		3659.75	103.115		3659.75	103.28		3659.75	103.487		3659.75	103.674
2638	99.4397		3659.5	103.117		3659.5	103.255		3659.5	103.404		3659.5	103.653
2637	99.4589		3659.25	103.068		3659.25	103.204		3659.25	103.284		3659.25	103.621
2636	99.4839		3659	103.009		3659	103.147		3659	103.19		3659	103.602
2635	99.5105		3658.75	102.976		3658.75	103.09		3658.75	103.149		3658.75	103.597
2634	99.5329		3658.5	102.966		3658.5	103.033		3658.5	103.141		3658.5	103.58
2633	99.5455		3658.25	102.958		3658.25	102.979		3658.25	103.144		3658.25	103.537
2632	99.5477		3658	102.952		3658	102.961		3658	103.161		3658	103.494
2631	99.5456		3657.75	102.965		3657.75	103.008		3657.75	103.207		3657.75	103.491
2630	99.5459		3657.5	103.001		3657.5	103.113		3657.5	103.271		3657.5	103.547
2629	99.5467		3657.25	103.047		3657.25	103.225		3657.25	103.318		3657.25	103.64
2628	99.5396		3657	103.096		3657	103.293		3657	103.32		3657	103.731
2627	99.5204		3656.75	103.157		3656.75	103.305		3656.75	103.289		3656.75	103.78
2626	99.4979		3656.5	103.22		3656.5	103.291		3656.5	103.254		3656.5	103.764
2625	99.4863		3656.25	103.25		3656.25	103.302		3656.25	103.234		3656.25	103.71
2624	99.4906		3656	103.235		3656	103.348		3656	103.242		3656	103.665
2623	99.5017		3655.75	103.19		3655.75	103.381		3655.75	103.267		3655.75	103.631
2622	99.5089		3655.5	103.139		3655.5	103.37		3655.5	103.286		3655.5	103.597
2621	99.5115		3655.25	103.101		3655.25	103.321		3655.25	103.305		3655.25	103.57
2620	99.5171		3655	103.087		3655	103.256		3655	103.328		3655	103.563
2619	99.5319		3654.75	103.102		3654.75	103.194		3654.75	103.337		3654.75	103.569
2618	99.5559		3654.5	103.131		3654.5	103.15		3654.5	103.31		3654.5	103.567
2617	99.5844		3654.25	103.144		3654.25	103.136		3654.25	103.246		3654.25	103.547
2616	99.6087		3654	103.122		3654	103.163		3654	103.179		3654	103.527
2615	99.6166		3653.75	103.087		3653.75	103.23		3653.75	103.151		3653.75	103.53
2614	99.6016		3653.5	103.076		3653.5	103.317		3653.5	103.171		3653.5	103.552
2613	99.5738		3653.25	103.09		3653.25	103.388		3653.25	103.203		3653.25	103.562
2612	99.5551		3653	103.097		3653	103.404		3653	103.211		3653	103.546
2611	99.5593		3652.75	103.078		3652.75	103.358		3652.75	103.199		3652.75	103.531
2610	99.5789		3652.5	103.062		3652.5	103.285		3652.5	103.197		3652.5	103.562
2609	99.5964		3652.25	103.079		3652.25	103.232		3652.25	103.215		3652.25	103.641
2608	99.6043		3652	103.119		3652	103.226		3652	103.236		3652	103.729
2607	99.6088		3651.75	103.138		3651.75	103.275		3651.75	103.251		3651.75	103.787
2606	99.6162		3651.5	103.119		3651.5	103.369		3651.5	103.276		3651.5	103.808
2605	99.6264		3651.25	103.104		3651.25	103.466		3651.25	103.315		3651.25	103.797
2604	99.6373		3651	103.144		3651	103.509		3651	103.333		3651	103.746
2603	99.6496		3650.75	103.222		3650.75	103.478		3650.75	103.306		3650.75	103.649
2602	99.6616		3650.5	103.285		3650.5	103.427		3650.5	103.259		3650.5	103.539
2601	99.6675		3650.25	103.331		3650.25	103.416		3650.25	103.218		3650.25	103.458
2600	99.6651		3650	103.374		3650	103.441		3650	103.174		3650	103.397
2599	99.6632		3649.75	103.378		3649.75	103.438		3649.75	103.083		3649.75	103.31
2598	99.6715		3649.5	103.279		3649.5	103.342		3649.5	102.931		3649.5	103.18
2597	99.6864		3649.25	103.109		3649.25	103.198		3649.25	102.801		3649.25	103.1
2596	99.6935		3649	103.017		3649	103.141		3649	102.817		3649	103.153
2595	99.6867		3648.75	103.033		3648.75	103.189		3648.75	102.954		3648.75	103.267
2594	99.6774		3648.5	103.08		3648.5	103.263		3648.5	103.092		3648.5	103.348
2593	99.6811		3648.25	103.116		3648.25	103.319		3648.25	103.182		3648.25	103.389
2592	99.6981		3648	103.145		3648	103.365		3648	103.243		3648	103.431
2591	99.7138		3647.75	103.168		3647.75	103.422		3647.75	103.306		3647.75	103.493
2590	99.7173		3647.5	103.17		3647.5	103.492		3647.5	103.349		3647.5	103.555
2589	99.7136		3647.25	103.152		3647.25	103.544		3647.25	103.315		3647.25	103.586
2588	99.7161		3647	103.15		3647	103.542		3647	103.22		3647	103.564
2587	99.7313		3646.75	103.168		3646.75	103.473		3646.75	103.131		3646.75	103.491
2586	99.753		3646.5	103.175		3646.5	103.369		3646.5	103.08		3646.5	103.393
2585	99.7718		3646.25	103.159		3646.25	103.287		3646.25	103.067		3646.25	103.315
2584	99.7836		3646	103.134		3646	103.26		3646	103.079		3646	103.29
2583	99.7908		3645.75	103.113		3645.75	103.276		3645.75	103.1		3645.75	103.322
2582	99.7966		3645.5	103.096		3645.5	103.296		3645.5	103.123		3645.5	103.397
2581	99.8008		3645.25	103.087		3645.25	103.289		3645.25	103.146		3645.25	103.485
2580	99.7995		3645	103.09		3645	103.253		3645	103.168		3645	103.554
2579	99.7894		3644.75	103.102		3644.75	103.202		3644.75	103.177		3644.75	103.577
2578	99.7722		3644.5	103.105		3644.5	103.153		3644.5	103.158		3644.5	103.553
2577	99.7554		3644.25	103.088		3644.25	103.113		3644.25	103.113		3644.25	103.506
2576	99.7475		3644	103.06		3644	103.081		3644	103.066		3644	103.465
2575	99.7533		3643.75	103.041		3643.75	103.05		3643.75	103.041		3643.75	103.435
2574	99.7729		3643.5	103.042		3643.5	103.02		3643.5	103.045		3643.5	103.408
2573	99.8037		3643.25	103.061		3643.25	103.005		3643.25	103.076		3643.25	103.383
2572	99.8383		3643	103.082		3643	103.021		3643	103.122		3643	103.372
2571	99.8643		3642.75	103.085		3642.75	103.06		3642.75	103.171		3642.75	103.385
2570	99.8706		3642.5	103.071		3642.5	103.105		3642.5	103.21		3642.5	103.417
2569	99.8559		3642.25	103.063		3642.25	103.149		3642.25	103.237		3642.25	103.465
2568	99.8303		3642	103.088		3642	103.203		3642	103.258		3642	103.531
2567	99.8073		3641.75	103.137		3641.75	103.262		3641.75	103.276		3641.75	103.609
2566	99.7982		3641.5	103.168		3641.5	103.293		3641.5	103.283		3641.5	103.669
2565	99.8086		3641.25	103.157		3641.25	103.268		3641.25	103.272		3641.25	103.681
2564	99.8343		3641	103.123		3641	103.197		3641	103.251		3641	103.646
2563	99.8566		3640.75	103.095		3640.75	103.125		3640.75	103.236		3640.75	103.596
2562	99.8523		3640.5	103.081		3640.5	103.082		3640.5	103.231		3640.5	103.558
2561	99.8165		3640.25	103.065		3640.25	103.066		3640.25	103.224		3640.25	103.538
2560	99.7714		3640	103.034		3640	103.056		3640	103.198		3640	103.523
2559	99.7468		3639.75	102.995		3639.75	103.035		3639.75	103.148		3639.75	103.502
2558	99.7535		3639.5	102.955		3639.5	103		3639.5	103.084		3639.5	103.471
2557	99.7788		3639.25	102.913		3639.25	102.964		3639.25	103.029		3639.25	103.43
2556	99.8046		3639	102.881		3639	102.949		3639	102.999		3639	103.388
2555	99.8206		3638.75	102.888		3638.75	102.981		3638.75	103.005		3638.75	103.364
2554	99.8234		3638.5	102.962		3638.5	103.065		3638.5	103.04		3638.5	103.392
2553	99.8154		3638.25	103.085		3638.25	103.172		3638.25	103.085		3638.25	103.484
2552	99.8067		3638	103.185		3638	103.24		3638	103.112		3638	103.601
2551	99.8094		3637.75	103.19		3637.75	103.233		3637.75	103.103		3637.75	103.674
2550	99.8242		3637.5	103.107		3637.5	103.175		3637.5	103.073		3637.5	103.674
2549	99.8384		3637.25	103.025		3637.25	103.138		3637.25	103.064		3637.25	103.641
2548	99.843		3637	103.026		3637	103.177		3637	103.114		3637	103.641
2547	99.8448		3636.75	103.112		3636.75	103.271		3636.75	103.211		3636.75	103.693
2546	99.8562		3636.5	103.208		3636.5	103.346		3636.5	103.3		3636.5	103.75
2545	99.8756		3636.25	103.238		3636.25	103.341		3636.25	103.335		3636.25	103.756
2544	99.8899		3636	103.189		3636	103.262		3636	103.323		3636	103.704
2543	99.892		3635.75	103.109		3635.75	103.162		3635.75	103.295		3635.75	103.633
2542	99.8879		3635.5	103.049		3635.5	103.085		3635.5	103.259		3635.5	103.585
2541	99.885		3635.25	103.032		3635.25	103.036		3635.25	103.194		3635.25	103.564
2540	99.8831		3635	103.046		3635	103.008		3635	103.094		3635	103.552
2539	99.8803		3634.75	103.074		3634.75	102.999		3634.75	102.99		3634.75	103.535
2538	99.8789		3634.5	103.089		3634.5	103.014		3634.5	102.919		3634.5	103.522
2537	99.8795		3634.25	103.068		3634.25	103.045		3634.25	102.896		3634.25	103.519
2536	99.8757		3634	103.005		3634	103.084		3634	102.909		3634	103.514
2535	99.8646		3633.75	102.936		3633.75	103.137		3633.75	102.953		3633.75	103.495
2534	99.8572		3633.5	102.918		3633.5	103.218		3633.5	103.029		3633.5	103.48
2533	99.8693		3633.25	102.97		3633.25	103.313		3633.25	103.113		3633.25	103.501
2532	99.9014		3633	103.054		3633	103.383		3633	103.152		3633	103.551
2531	99.9364		3632.75	103.115		3632.75	103.392		3632.75	103.127		3632.75	103.585
2530	99.9587		3632.5	103.124		3632.5	103.334		3632.5	103.081		3632.5	103.564
2529	99.9666		3632.25	103.101		3632.25	103.234		3632.25	103.072		3632.25	103.51
2528	99.9634		3632	103.087		3632	103.138		3632	103.107		3632	103.48
2527	99.9477		3631.75	103.102		3631.75	103.088		3631.75	103.14		3631.75	103.502
2526	99.9192		3631.5	103.132		3631.5	103.107		3631.5	103.128		3631.5	103.547
2525	99.8863		3631.25	103.149		3631.25	103.181		3631.25	103.085		3631.25	103.574
2524	99.8602		3631	103.146		3631	103.271		3631	103.059		3631	103.581
2523	99.8437		3630.75	103.131		3630.75	103.339		3630.75	103.065		3630.75	103.597
2522	99.8342		3630.5	103.114		3630.5	103.369		3630.5	103.073		3630.5	103.634
2521	99.8332		3630.25	103.106		3630.25	103.371		3630.25	103.053		3630.25	103.666
2520	99.8448		3630	103.122		3630	103.367		3630	103.035		3630	103.655
2519	99.8661		3629.75	103.16		3629.75	103.365		3629.75	103.074		3629.75	103.591
2518	99.8865		3629.5	103.196		3629.5	103.359		3629.5	103.134		3629.5	103.528
2517	99.8994		3629.25	103.202		3629.25	103.33		3629.25	103.102		3629.25	103.5
2516	99.9063		3629	103.176		3629	103.262		3629	102.927		3629	103.45
2515	99.9126		3628.75	103.159		3628.75	103.177		3628.75	102.701		3628.75	103.359
2514	99.923		3628.5	103.205		3628.5	103.149		3628.5	102.593		3628.5	103.319
2513	99.9411		3628.25	103.307		3628.25	103.218		3628.25	102.663		3628.25	103.419
2512	99.9656		3628	103.393		3628	103.317		3628	102.79		3628	103.586
2511	99.9872		3627.75	103.42		3627.75	103.369		3627.75	102.866		3627.75	103.695
2510	99.9979		3627.5	103.398		3627.5	103.372		3627.5	102.904		3627.5	103.716
2509	100.004		3627.25	103.351		3627.25	103.351		3627.25	102.955		3627.25	103.684
2508	100.022		3627	103.292		3627	103.311		3627	103.02		3627	103.632
2507	100.053		3626.75	103.232		3626.75	103.247		3626.75	103.056		3626.75	103.57
2506	100.08		3626.5	103.171		3626.5	103.164		3626.5	103.032		3626.5	103.511
2505	100.08		3626.25	103.096		3626.25	103.088		3626.25	102.969		3626.25	103.474
2504	100.05		3626	103.01		3626	103.043		3626	102.919		3626	103.468
2503	100.006		3625.75	102.948		3625.75	103.037		3625.75	102.92		3625.75	103.483
2502	99.9725		3625.5	102.95		3625.5	103.074		3625.5	102.966		3625.5	103.504
2501	99.9608		3625.25	103.018		3625.25	103.145		3625.25	103.018		3625.25	103.524
2500	99.9653		3625	103.105		3625	103.225		3625	103.041		3625	103.545
2499	99.9704		3624.75	103.161		3624.75	103.282		3624.75	103.03		3624.75	103.573
2498	99.9691		3624.5	103.173		3624.5	103.306		3624.5	103.013		3624.5	103.608
2497	99.9738		3624.25	103.166		3624.25	103.313		3624.25	103.016		3624.25	103.643
2496	100.002		3624	103.153		3624	103.313		3624	103.031		3624	103.664
2495	100.051		3623.75	103.127		3623.75	103.293		3623.75	103.025		3623.75	103.657
2494	100.1		3623.5	103.082		3623.5	103.237		3623.5	102.98		3623.5	103.623
2493	100.131		3623.25	103.032		3623.25	103.153		3623.25	102.922		3623.25	103.588
2492	100.149		3623	103.004		3623	103.085		3623	102.891		3623	103.581
2491	100.169		3622.75	103.007		3622.75	103.074		3622.75	102.898		3622.75	103.62
2490	100.191		3622.5	103.022		3622.5	103.119		3622.5	102.918		3622.5	103.687
2489	100.208		3622.25	103.028		3622.25	103.183		3622.25	102.915		3622.25	103.744
2488	100.215		3622	103.017		3622	103.222		3622	102.89		3622	103.759
2487	100.212		3621.75	102.994		3621.75	103.21		3621.75	102.865		3621.75	103.727
2486	100.198		3621.5	102.973		3621.5	103.153		3621.5	102.861		3621.5	103.666
2485	100.182		3621.25	102.969		3621.25	103.085		3621.25	102.881		3621.25	103.606
2484	100.179		3621	102.989		3621	103.044		3621	102.91		3621	103.563
2483	100.192		3620.75	103.018		3620.75	103.044		3620.75	102.923		3620.75	103.521
2482	100.211		3620.5	103.038		3620.5	103.068		3620.5	102.912		3620.5	103.465
2481	100.221		3620.25	103.054		3620.25	103.099		3620.25	102.893		3620.25	103.401
2480	100.223		3620	103.098		3620	103.142		3620	102.899		3620	103.369
2479	100.222		3619.75	103.18		3619.75	103.212		3619.75	102.932		3619.75	103.414
2478	100.213		3619.5	103.25		3619.5	103.298		3619.5	102.958		3619.5	103.52
2477	100.188		3619.25	103.232		3619.25	103.346		3619.25	102.942		3619.25	103.581
2476	100.163		3619	103.125		3619	103.325		3619	102.874		3619	103.535
2475	100.163		3618.75	102.991		3618.75	103.266		3618.75	102.773		3618.75	103.422
2474	100.196		3618.5	102.892		3618.5	103.215		3618.5	102.671		3618.5	103.318
2473	100.241		3618.25	102.858		3618.25	103.181		3618.25	102.599		3618.25	103.278
2472	100.271		3618	102.897		3618	103.149		3618	102.588		3618	103.326
2471	100.277		3617.75	102.989		3617.75	103.12		3617.75	102.649		3617.75	103.438
2470	100.271		3617.5	103.077		3617.5	103.118		3617.5	102.74		3617.5	103.536
2469	100.271		3617.25	103.1		3617.25	103.138		3617.25	102.8		3617.25	103.553
2468	100.288		3617	103.053		3617	103.136		3617	102.806		3617	103.497
2467	100.327		3616.75	102.994		3616.75	103.09		3616.75	102.792		3616.75	103.43
2466	100.376		3616.5	102.985		3616.5	103.039		3616.5	102.809		3616.5	103.409
2465	100.413		3616.25	103.037		3616.25	103.035		3616.25	102.873		3616.25	103.448
2464	100.429		3616	103.103		3616	103.086		3616	102.947		3616	103.505
2463	100.43		3615.75	103.138		3615.75	103.148		3615.75	102.981		3615.75	103.533
2462	100.427		3615.5	103.146		3615.5	103.181		3615.5	102.963		3615.5	103.517
2461	100.421		3615.25	103.156		3615.25	103.184		3615.25	102.928		3615.25	103.485
2460	100.404		3615	103.171		3615	103.177		3615	102.916		3615	103.467
2459	100.375		3614.75	103.161		3614.75	103.168		3614.75	102.926		3614.75	103.469
2458	100.34		3614.5	103.115		3614.5	103.15		3614.5	102.926		3614.5	103.474
2457	100.312		3614.25	103.065		3614.25	103.129		3614.25	102.897		3614.25	103.479
2456	100.302		3614	103.041		3614	103.118		3614	102.853		3614	103.494
2455	100.311		3613.75	103.042		3613.75	103.128		3613.75	102.813		3613.75	103.529
2454	100.329		3613.5	103.055		3613.5	103.166		3613.5	102.785		3613.5	103.574
2453	100.335		3613.25	103.076		3613.25	103.238		3613.25	102.761		3613.25	103.615
2452	100.324		3613	103.101		3613	103.333		3613	102.73		3613	103.634
2451	100.308		3612.75	103.13		3612.75	103.409		3612.75	102.689		3612.75	103.627
2450	100.307		3612.5	103.179		3612.5	103.423		3612.5	102.664		3612.5	103.618
2449	100.32		3612.25	103.26		3612.25	103.382		3612.25	102.697		3612.25	103.628
2448	100.332		3612	103.336		3612	103.317		3612	102.777		3612	103.653
2447	100.334		3611.75	103.354		3611.75	103.245		3611.75	102.853		3611.75	103.671
2446	100.33		3611.5	103.304		3611.5	103.171		3611.5	102.883		3611.5	103.66
2445	100.332		3611.25	103.226		3611.25	103.116		3611.25	102.849		3611.25	103.614
2444	100.334		3611	103.17		3611	103.097		3611	102.768		3611	103.555
2443	100.323		3610.75	103.137		3610.75	103.115		3610.75	102.683		3610.75	103.521
2442	100.289		3610.5	103.099		3610.5	103.147		3610.5	102.636		3610.5	103.546
2441	100.248		3610.25	103.041		3610.25	103.161		3610.25	102.636		3610.25	103.626
2440	100.233		3610	102.982		3610	103.14		3610	102.654		3610	103.722
2439	100.263		3609.75	102.95		3609.75	103.086		3609.75	102.656		3609.75	103.781
2438	100.322		3609.5	102.964		3609.5	103.018		3609.5	102.638		3609.5	103.767
2437	100.373		3609.25	103.02		3609.25	102.98		3609.25	102.622		3609.25	103.697
2436	100.386		3609	103.096		3609	102.999		3609	102.633		3609	103.612
2435	100.372		3608.75	103.16		3608.75	103.059		3608.75	102.659		3608.75	103.519
2434	100.364		3608.5	103.188		3608.5	103.128		3608.5	102.666		3608.5	103.409
2433	100.389		3608.25	103.19		3608.25	103.185		3608.25	102.646		3608.25	103.297
2432	100.439		3608	103.196		3608	103.221		3608	102.619		3608	103.224
2431	100.48		3607.75	103.233		3607.75	103.239		3607.75	102.616		3607.75	103.236
2430	100.49		3607.5	103.293		3607.5	103.253		3607.5	102.657		3607.5	103.345
2429	100.476		3607.25	103.322		3607.25	103.282		3607.25	102.719		3607.25	103.512
2428	100.465		3607	103.275		3607	103.327		3607	102.756		3607	103.646
2427	100.476		3606.75	103.174		3606.75	103.366		3606.75	102.754		3606.75	103.673
2426	100.503		3606.5	103.078		3606.5	103.379		3606.5	102.726		3606.5	103.603
2425	100.526		3606.25	103.026		3606.25	103.365		3606.25	102.684		3606.25	103.512
2424	100.532		3606	103.021		3606	103.339		3606	102.646		3606	103.463
2423	100.517		3605.75	103.044		3605.75	103.299		3605.75	102.624		3605.75	103.461
2422	100.492		3605.5	103.07		3605.5	103.23		3605.5	102.616		3605.5	103.469
2421	100.473		3605.25	103.082		3605.25	103.133		3605.25	102.613		3605.25	103.452
2420	100.47		3605	103.072		3605	103.041		3605	102.614		3605	103.415
2419	100.483		3604.75	103.044		3604.75	103.002		3604.75	102.632		3604.75	103.392
2418	100.497		3604.5	103.016		3604.5	103.039		3604.5	102.678		3604.5	103.409
2417	100.508		3604.25	103.006		3604.25	103.127		3604.25	102.739		3604.25	103.46
2416	100.524		3604	103.019		3604	103.216		3604	102.784		3604	103.515
2415	100.555		3603.75	103.045		3603.75	103.269		3603.75	102.793		3603.75	103.553
2414	100.594		3603.5	103.071		3603.5	103.279		3603.5	102.773		3603.5	103.581
2413	100.622		3603.25	103.096		3603.25	103.261		3603.25	102.741		3603.25	103.614
2412	100.634		3603	103.12		3603	103.223		3603	102.709		3603	103.658
2411	100.636		3602.75	103.135		3602.75	103.168		3602.75	102.681		3602.75	103.697
2410	100.632		3602.5	103.129		3602.5	103.112		3602.5	102.661		3602.5	103.713
2409	100.62		3602.25	103.102		3602.25	103.084		3602.25	102.652		3602.25	103.694
2408	100.607		3602	103.072		3602	103.1		3602	102.647		3602	103.634
2407	100.608		3601.75	103.052		3601.75	103.141		3601.75	102.633		3601.75	103.536
2406	100.629		3601.5	103.038		3601.5	103.175		3601.5	102.612		3601.5	103.429
2405	100.66		3601.25	103.023		3601.25	103.185		3601.25	102.599		3601.25	103.379
2404	100.685		3601	103.017		3601	103.18		3601	102.599		3601	103.425
2403	100.705		3600.75	103.037		3600.75	103.174		3600.75	102.59		3600.75	103.522
2402	100.722		3600.5	103.08		3600.5	103.182		3600.5	102.555		3600.5	103.58
2401	100.73		3600.25	103.128		3600.25	103.221		3600.25	102.516		3600.25	103.565
2400	100.722		3600	103.166		3600	103.294		3600	102.522		3600	103.525
2399	100.705		3599.75	103.193		3599.75	103.377		3599.75	102.596		3599.75	103.527
2398	100.691		3599.5	103.21		3599.5	103.429		3599.5	102.704		3599.5	103.589
2397	100.687		3599.25	103.204		3599.25	103.426		3599.25	102.778		3599.25	103.662
2396	100.686		3599	103.166		3599	103.376		3599	102.778		3599	103.689
2395	100.683		3598.75	103.105		3598.75	103.302		3598.75	102.724		3598.75	103.651
2394	100.682		3598.5	103.05		3598.5	103.227		3598.5	102.673		3598.5	103.574
2393	100.69		3598.25	103.032		3598.25	103.175		3598.25	102.674		3598.25	103.509
2392	100.709		3598	103.062		3598	103.15		3598	102.715		3598	103.491
2391	100.733		3597.75	103.115		3597.75	103.139		3597.75	102.742		3597.75	103.522
2390	100.752		3597.5	103.151		3597.5	103.125		3597.5	102.709		3597.5	103.572
2389	100.757		3597.25	103.142		3597.25	103.106		3597.25	102.622		3597.25	103.605
2388	100.747		3597	103.084		3597	103.088		3597	102.519		3597	103.592
2387	100.735		3596.75	102.996		3596.75	103.066		3596.75	102.445		3596.75	103.529
2386	100.736		3596.5	102.912		3596.5	103.023		3596.5	102.421		3596.5	103.448
2385	100.756		3596.25	102.866		3596.25	102.956		3596.25	102.434		3596.25	103.389
2384	100.788		3596	102.874		3596	102.894		3596	102.453		3596	103.375
2383	100.82		3595.75	102.929		3595.75	102.882		3595.75	102.466		3595.75	103.397
2382	100.843		3595.5	103.007		3595.5	102.948		3595.5	102.482		3595.5	103.433
2381	100.851		3595.25	103.081		3595.25	103.082		3595.25	102.499		3595.25	103.48
2380	100.844		3595	103.143		3595	103.233		3595	102.5		3595	103.544
2379	100.828		3594.75	103.19		3594.75	103.339		3594.75	102.483		3594.75	103.613
2378	100.819		3594.5	103.213		3594.5	103.363		3594.5	102.465		3594.5	103.664
2377	100.829		3594.25	103.204		3594.25	103.315		3594.25	102.475		3594.25	103.684
2376	100.864		3594	103.164		3594	103.237		3594	102.512		3594	103.678
2375	100.912		3593.75	103.111		3593.75	103.174		3593.75	102.54		3593.75	103.648
2374	100.953		3593.5	103.071		3593.5	103.149		3593.5	102.527		3593.5	103.591
2373	100.967		3593.25	103.061		3593.25	103.165		3593.25	102.49		3593.25	103.519
2372	100.95		3593	103.086		3593	103.206		3593	102.479		3593	103.467
2371	100.909		3592.75	103.129		3592.75	103.242		3592.75	102.51		3592.75	103.466
2370	100.864		3592.5	103.166		3592.5	103.262		3592.5	102.553		3592.5	103.514
2369	100.834		3592.25	103.178		3592.25	103.276		3592.25	102.585		3592.25	103.583
2368	100.833		3592	103.152		3592	103.285		3592	102.593		3592	103.634
2367	100.862		3591.75	103.095		3591.75	103.276		3591.75	102.566		3591.75	103.633
2366	100.901		3591.5	103.042		3591.5	103.235		3591.5	102.5		3591.5	103.586
2365	100.925		3591.25	103.035		3591.25	103.185		3591.25	102.425		3591.25	103.531
2364	100.932		3591	103.077		3591	103.155		3591	102.385		3591	103.499
2363	100.935		3590.75	103.109		3590.75	103.148		3590.75	102.385		3590.75	103.479
2362	100.939		3590.5	103.071		3590.5	103.134		3590.5	102.394		3590.5	103.448
2361	100.939		3590.25	102.968		3590.25	103.097		3590.25	102.389		3590.25	103.406
2360	100.931		3590	102.858		3590	103.044		3590	102.375		3590	103.377
2359	100.93		3589.75	102.79		3589.75	102.976		3589.75	102.364		3589.75	103.37
2358	100.946		3589.5	102.762		3589.5	102.884		3589.5	102.349		3589.5	103.365
2357	100.974		3589.25	102.751		3589.25	102.779		3589.25	102.332		3589.25	103.346
2356	101.004		3589	102.764		3589	102.734		3589	102.347		3589	103.33
2355	101.028		3588.75	102.835		3588.75	102.828		3588.75	102.423		3588.75	103.355
2354	101.042		3588.5	102.965		3588.5	103.02		3588.5	102.513		3588.5	103.416
2353	101.039		3588.25	103.099		3588.25	103.17		3588.25	102.548		3588.25	103.459
2352	101.015		3588	103.177		3588	103.22		3588	102.525		3588	103.467
2351	100.988		3587.75	103.185		3587.75	103.223		3587.75	102.492		3587.75	103.455
2350	100.97		3587.5	103.14		3587.5	103.242		3587.5	102.477		3587.5	103.435
2349	100.969		3587.25	103.074		3587.25	103.288		3587.25	102.468		3587.25	103.412
2348	100.974		3587	103.038		3587	103.332		3587	102.453		3587	103.418
2347	100.974		3586.75	103.073		3586.75	103.345		3586.75	102.45		3586.75	103.503
2346	100.97		3586.5	103.153		3586.5	103.316		3586.5	102.47		3586.5	103.639
2345	100.97		3586.25	103.195		3586.25	103.25		3586.25	102.466		3586.25	103.706
2344	100.986		3586	103.156		3586	103.166		3586	102.387		3586	103.648
2343	101.003		3585.75	103.073		3585.75	103.1		3585.75	102.254		3585.75	103.513
2342	101.006		3585.5	103.017		3585.5	103.078		3585.5	102.152		3585.5	103.393
2341	100.988		3585.25	103.026		3585.25	103.098		3585.25	102.142		3585.25	103.358
2340	100.955		3585	103.081		3585	103.124		3585	102.203		3585	103.412
2339	100.924		3584.75	103.127		3584.75	103.123		3584.75	102.264		3584.75	103.504
2338	100.906		3584.5	103.134		3584.5	103.103		3584.5	102.284		3584.5	103.568
2337	100.906		3584.25	103.109		3584.25	103.095		3584.25	102.275		3584.25	103.574
2336	100.923		3584	103.085		3584	103.111		3584	102.258		3584	103.541
2335	100.956		3583.75	103.071		3583.75	103.131		3583.75	102.242		3583.75	103.514
2334	100.991		3583.5	103.049		3583.5	103.131		3583.5	102.232		3583.5	103.511
2333	101.015		3583.25	102.998		3583.25	103.119		3583.25	102.251		3583.25	103.518
2332	101.016		3583	102.928		3583	103.125		3583	102.316		3583	103.518
2331	101.011		3582.75	102.885		3582.75	103.155		3582.75	102.412		3582.75	103.528
2330	101.01		3582.5	102.91		3582.5	103.186		3582.5	102.495		3582.5	103.572
2329	101.025		3582.25	102.998		3582.25	103.198		3582.25	102.538		3582.25	103.645
2328	101.034		3582	103.103		3582	103.195		3582	102.546		3582	103.708
2327	101.023		3581.75	103.159		3581.75	103.183		3581.75	102.535		3581.75	103.715
2326	100.983		3581.5	103.125		3581.5	103.149		3581.5	102.503		3581.5	103.648
2325	100.925		3581.25	103.005		3581.25	103.08		3581.25	102.435		3581.25	103.531
2324	100.883		3581	102.856		3581	103		3581	102.331		3581	103.415
2323	100.878		3580.75	102.747		3580.75	102.953		3580.75	102.224		3580.75	103.352
2322	100.906		3580.5	102.722		3580.5	102.96		3580.5	102.158		3580.5	103.369
2321	100.932		3580.25	102.777		3580.25	103.003		3580.25	102.166		3580.25	103.452
2320	100.932		3580	102.871		3580	103.056		3580	102.24		3580	103.562
2319	100.913		3579.75	102.962		3579.75	103.11		3579.75	102.344		3579.75	103.655
2318	100.896		3579.5	103.029		3579.5	103.166		3579.5	102.432		3579.5	103.703
2317	100.895		3579.25	103.073		3579.25	103.211		3579.25	102.479		3579.25	103.697
2316	100.893		3579	103.101		3579	103.227		3579	102.484		3579	103.638
2315	100.885		3578.75	103.121		3578.75	103.209		3578.75	102.457		3578.75	103.554
2314	100.881		3578.5	103.137		3578.5	103.174		3578.5	102.409		3578.5	103.489
2313	100.904		3578.25	103.149		3578.25	103.147		3578.25	102.357		3578.25	103.482
2312	100.945		3578	103.142		3578	103.143		3578	102.318		3578	103.532
2311	100.978		3577.75	103.101		3577.75	103.16		3577.75	102.296		3577.75	103.598
2310	100.984		3577.5	103.027		3577.5	103.183		3577.5	102.272		3577.5	103.64
2309	100.982		3577.25	102.95		3577.25	103.197		3577.25	102.235		3577.25	103.644
2308	100.995		3577	102.914		3577	103.194		3577	102.197		3577	103.629
2307	101.02		3576.75	102.939		3576.75	103.173		3576.75	102.185		3576.75	103.604
2306	101.025		3576.5	103.002		3576.5	103.136		3576.5	102.202		3576.5	103.567
2305	100.995		3576.25	103.057		3576.25	103.088		3576.25	102.224		3576.25	103.521
2304	100.946		3576	103.068		3576	103.043		3576	102.225		3576	103.486
2303	100.911		3575.75	103.042		3575.75	103.023		3575.75	102.215		3575.75	103.491
2302	100.899		3575.5	103.019		3575.5	103.051		3575.5	102.235		3575.5	103.542
2301	100.901		3575.25	103.036		3575.25	103.125		3575.25	102.311		3575.25	103.614
2300	100.902		3575	103.086		3575	103.214		3575	102.417		3575	103.67
2299	100.902		3574.75	103.123		3574.75	103.269		3574.75	102.483		3574.75	103.684
2298	100.902		3574.5	103.101		3574.5	103.26		3574.5	102.46		3574.5	103.654
2297	100.904		3574.25	103.023		3574.25	103.196		3574.25	102.361		3574.25	103.596
2296	100.893		3574	102.936		3574	103.111		3574	102.235		3574	103.533
2295	100.86		3573.75	102.893		3573.75	103.046		3573.75	102.129		3573.75	103.49
2294	100.807		3573.5	102.921		3573.5	103.033		3573.5	102.075		3573.5	103.494
2293	100.76		3573.25	103.015		3573.25	103.094		3573.25	102.094		3573.25	103.55
2292	100.738		3573	103.133		3573	103.206		3573	102.182		3573	103.625
2291	100.739		3572.75	103.209		3572.75	103.306		3572.75	102.282		3572.75	103.66
2290	100.739		3572.5	103.196		3572.5	103.325		3572.5	102.32		3572.5	103.619
2289	100.729		3572.25	103.101		3572.25	103.255		3572.25	102.264		3572.25	103.521
2288	100.723		3572	102.982		3572	103.153		3572	102.163		3572	103.423
2287	100.738		3571.75	102.901		3571.75	103.083		3571.75	102.09		3571.75	103.373
2286	100.765		3571.5	102.893		3571.5	103.06		3571.5	102.083		3571.5	103.379
2285	100.777		3571.25	102.954		3571.25	103.06		3571.25	102.121		3571.25	103.431
2284	100.758		3571	103.053		3571	103.055		3571	102.159		3571	103.5
2283	100.718		3570.75	103.135		3570.75	103.028		3570.75	102.166		3570.75	103.546
2282	100.68		3570.5	103.147		3570.5	102.981		3570.5	102.137		3570.5	103.535
2281	100.659		3570.25	103.086		3570.25	102.935		3570.25	102.085		3570.25	103.474
2280	100.659		3570	103.006		3570	102.925		3570	102.034		3570	103.413
2279	100.669		3569.75	102.955		3569.75	102.968		3569.75	101.998		3569.75	103.393
2278	100.672		3569.5	102.934		3569.5	103.031		3569.5	101.975		3569.5	103.416
2277	100.66		3569.25	102.907		3569.25	103.059		3569.25	101.958		3569.25	103.457
2276	100.636		3569	102.854		3569	103.02		3569	101.942		3569	103.487
2275	100.607		3568.75	102.787		3568.75	102.928		3568.75	101.921		3568.75	103.483
2274	100.581		3568.5	102.746		3568.5	102.843		3568.5	101.894		3568.5	103.439
2273	100.578		3568.25	102.776		3568.25	102.847		3568.25	101.88		3568.25	103.402
2272	100.619		3568	102.888		3568	102.964		3568	101.916		3568	103.437
2271	100.692		3567.75	103.023		3567.75	103.107		3567.75	101.996		3567.75	103.528
2270	100.739		3567.5	103.108		3567.5	103.168		3567.5	102.051		3567.5	103.588
2269	100.706		3567.25	103.125		3567.25	103.129		3567.25	102.04		3567.25	103.574
2268	100.604		3567	103.113		3567	103.052		3567	101.992		3567	103.524
2267	100.509		3566.75	103.115		3566.75	103.008		3566.75	101.953		3566.75	103.496
2266	100.486		3566.5	103.12		3566.5	102.999		3566.5	101.919		3566.5	103.488
2265	100.536		3566.25	103.092		3566.25	102.976		3566.25	101.87		3566.25	103.447
2264	100.611		3566	103.046		3566	102.943		3566	101.833		3566	103.37
2263	100.662		3565.75	103.045		3565.75	102.955		3565.75	101.861		3565.75	103.324
2262	100.672		3565.5	103.108		3565.5	103.025		3565.5	101.936		3565.5	103.347
2261	100.655		3565.25	103.175		3565.25	103.102		3565.25	101.982		3565.25	103.407
2260	100.641		3565	103.186		3565	103.139		3565	101.953		3565	103.456
2259	100.644		3564.75	103.147		3564.75	103.14		3564.75	101.887		3564.75	103.488
2258	100.66		3564.5	103.105		3564.5	103.128		3564.5	101.858		3564.5	103.522
2257	100.677		3564.25	103.088		3564.25	103.113		3564.25	101.901		3564.25	103.563
2256	100.697		3564	103.089		3564	103.109		3564	101.99		3564	103.6
2255	100.728		3563.75	103.087		3563.75	103.148		3563.75	102.067		3563.75	103.624
2254	100.759		3563.5	103.085		3563.5	103.239		3563.5	102.092		3563.5	103.628
2253	100.762		3563.25	103.09		3563.25	103.329		3563.25	102.064		3563.25	103.607
2252	100.728		3563	103.1		3563	103.346		3563	102.011		3563	103.555
2251	100.67		3562.75	103.095		3562.75	103.277		3562.75	101.955		3562.75	103.483
2250	100.616		3562.5	103.061		3562.5	103.178		3562.5	101.903		3562.5	103.413
2249	100.585		3562.25	103.001		3562.25	103.111		3562.25	101.857		3562.25	103.367
2248	100.582		3562	102.947		3562	103.087		3562	101.831		3562	103.361
2247	100.593		3561.75	102.932		3561.75	103.084		3561.75	101.838		3561.75	103.401
2246	100.598		3561.5	102.962		3561.5	103.091		3561.5	101.874		3561.5	103.475
2245	100.583		3561.25	103.005		3561.25	103.107		3561.25	101.914		3561.25	103.545
2244	100.564		3561	103.013		3561	103.12		3561	101.933		3561	103.57
2243	100.557		3560.75	102.966		3560.75	103.11		3560.75	101.931		3560.75	103.545
2242	100.556		3560.5	102.889		3560.5	103.071		3560.5	101.915		3560.5	103.497
2241	100.539		3560.25	102.832		3560.25	103.027		3560.25	101.889		3560.25	103.467
2240	100.505		3560	102.834		3560	103.002		3560	101.852		3560	103.468
2239	100.482		3559.75	102.888		3559.75	102.992		3559.75	101.81		3559.75	103.49
2238	100.493		3559.5	102.956		3559.5	102.981		3559.5	101.776		3559.5	103.517
2237	100.53		3559.25	102.997		3559.25	102.967		3559.25	101.755		3559.25	103.536
2236	100.572		3559	102.998		3559	102.968		3559	101.743		3559	103.531
2235	100.6		3558.75	102.967		3558.75	102.988		3558.75	101.734		3558.75	103.493
2234	100.605		3558.5	102.929		3558.5	103.01		3558.5	101.725		3558.5	103.431
2233	100.586		3558.25	102.903		3558.25	103.014		3558.25	101.719		3558.25	103.383
2232	100.558		3558	102.901		3558	103		3558	101.727		3558	103.388
2231	100.545		3557.75	102.929		3557.75	102.989		3557.75	101.756		3557.75	103.453
2230	100.554		3557.5	102.979		3557.5	102.999		3557.5	101.801		3557.5	103.546
2229	100.569		3557.25	103.03		3557.25	103.032		3557.25	101.842		3557.25	103.621
2228	100.574		3557	103.052		3557	103.077		3557	101.862		3557	103.646
2227	100.568		3556.75	103.036		3556.75	103.119		3556.75	101.853		3556.75	103.622
2226	100.565		3556.5	103.003		3556.5	103.14		3556.5	101.82		3556.5	103.57
2225	100.578		3556.25	102.987		3556.25	103.135		3556.25	101.783		3556.25	103.53
2224	100.607		3556	103.002		3556	103.121		3556	101.774		3556	103.531
2223	100.629		3555.75	103.028		3555.75	103.126		3555.75	101.809		3555.75	103.573
2222	100.619		3555.5	103.035		3555.5	103.157		3555.5	101.863		3555.5	103.614
2221	100.572		3555.25	103.016		3555.25	103.19		3555.25	101.879		3555.25	103.602
2220	100.526		3555	102.985		3555	103.199		3555	101.83		3555	103.528
2219	100.518		3554.75	102.962		3554.75	103.18		3554.75	101.751		3554.75	103.435
2218	100.544		3554.5	102.946		3554.5	103.144		3554.5	101.706		3554.5	103.379
2217	100.563		3554.25	102.928		3554.25	103.102		3554.25	101.718		3554.25	103.379
2216	100.553		3554	102.917		3554	103.062		3554	101.758		3554	103.418
2215	100.521		3553.75	102.941		3553.75	103.038		3553.75	101.783		3553.75	103.473
2214	100.484		3553.5	103.007		3553.5	103.037		3553.5	101.781		3553.5	103.516
2213	100.451		3553.25	103.086		3553.25	103.055		3553.25	101.758		3553.25	103.526
2212	100.441		3553	103.133		3553	103.076		3553	101.722		3553	103.496
2211	100.473		3552.75	103.125		3552.75	103.089		3552.75	101.675		3552.75	103.448
2210	100.533		3552.5	103.068		3552.5	103.094		3552.5	101.629		3552.5	103.424
2209	100.578		3552.25	102.991		3552.25	103.095		3552.25	101.602		3552.25	103.445
2208	100.585		3552	102.927		3552	103.098		3552	101.606		3552	103.493
2207	100.58		3551.75	102.898		3551.75	103.112		3551.75	101.634		3551.75	103.54
2206	100.596		3551.5	102.897		3551.5	103.134		3551.5	101.663		3551.5	103.58
2205	100.63		3551.25	102.897		3551.25	103.146		3551.25	101.663		3551.25	103.608
2204	100.653		3551	102.878		3551	103.132		3551	101.626		3551	103.595
2203	100.648		3550.75	102.851		3550.75	103.099		3550.75	101.576		3550.75	103.518
2202	100.617		3550.5	102.851		3550.5	103.075		3550.5	101.55		3550.5	103.402
2201	100.577		3550.25	102.89		3550.25	103.083		3550.25	101.56		3550.25	103.316
2200	100.542		3550	102.941		3550	103.109		3550	101.581		3550	103.308
2199	100.519		3549.75	102.969		3549.75	103.127		3549.75	101.582		3549.75	103.36
2198	100.5		3549.5	102.971		3549.5	103.122		3549.5	101.564		3549.5	103.424
2197	100.475		3549.25	102.977		3549.25	103.098		3549.25	101.553		3549.25	103.467
2196	100.447		3549	103.008		3549	103.06		3549	101.561		3549	103.484
2195	100.428		3548.75	103.044		3548.75	103.016		3548.75	101.571		3548.75	103.475
2194	100.424		3548.5	103.046		3548.5	102.98		3548.5	101.562		3548.5	103.443
2193	100.442		3548.25	103		3548.25	102.965		3548.25	101.537		3548.25	103.401
2192	100.5		3548	102.931		3548	102.965		3548	101.514		3548	103.375
2191	100.592		3547.75	102.883		3547.75	102.96		3547.75	101.514		3547.75	103.382
2190	100.662		3547.5	102.882		3547.5	102.947		3547.5	101.547		3547.5	103.417
2189	100.646		3547.25	102.933		3547.25	102.954		3547.25	101.611		3547.25	103.462
2188	100.545		3547	103.013		3547	103.004		3547	101.672		3547	103.499
2187	100.443		3546.75	103.075		3546.75	103.073		3546.75	101.688		3546.75	103.518
2186	100.41		3546.5	103.081		3546.5	103.112		3546.5	101.64		3546.5	103.516
2185	100.444		3546.25	103.023		3546.25	103.102		3546.25	101.556		3546.25	103.498
2184	100.503		3546	102.933		3546	103.067		3546	101.48		3546	103.475
2183	100.567		3545.75	102.847		3545.75	103.028		3545.75	101.428		3545.75	103.457
2182	100.629		3545.5	102.785		3545.5	102.978		3545.5	101.379		3545.5	103.438
2181	100.67		3545.25	102.744		3545.25	102.909		3545.25	101.312		3545.25	103.403
2180	100.663		3545	102.731		3545	102.848		3545	101.246		3545	103.343
2179	100.613		3544.75	102.762		3544.75	102.835		3544.75	101.215		3544.75	103.273
2178	100.545		3544.5	102.827		3544.5	102.878		3544.5	101.224		3544.5	103.224
2177	100.481		3544.25	102.887		3544.25	102.946		3544.25	101.25		3544.25	103.221
2176	100.434		3544	102.901		3544	103		3544	101.28		3544	103.262
2175	100.404		3543.75	102.873		3543.75	103.017		3543.75	101.322		3543.75	103.311
2174	100.382		3543.5	102.85		3543.5	102.997		3543.5	101.374		3543.5	103.332
2173	100.35		3543.25	102.868		3543.25	102.951		3543.25	101.41		3543.25	103.324
2172	100.302		3543	102.924		3543	102.899		3543	101.408		3543	103.323
2171	100.246		3542.75	102.978		3542.75	102.871		3542.75	101.374		3542.75	103.356
2170	100.188		3542.5	102.999		3542.5	102.885		3542.5	101.337		3542.5	103.417
2169	100.131		3542.25	102.98		3542.25	102.937		3542.25	101.319		3542.25	103.478
2168	100.097		3542	102.94		3542	103.002		3542	101.321		3542	103.527
2167	100.118		3541.75	102.901		3541.75	103.056		3541.75	101.334		3541.75	103.559
2166	100.188		3541.5	102.877		3541.5	103.088		3541.5	101.349		3541.5	103.565
2165	100.25		3541.25	102.872		3541.25	103.103		3541.25	101.36		3541.25	103.539
2164	100.253		3541	102.888		3541	103.117		3541	101.373		3541	103.502
2163	100.213		3540.75	102.929		3540.75	103.137		3540.75	101.407		3540.75	103.497
2162	100.188		3540.5	102.992		3540.5	103.157		3540.5	101.473		3540.5	103.551
2161	100.223		3540.25	103.066		3540.25	103.169		3540.25	101.554		3540.25	103.633
2160	100.317		3540	103.134		3540	103.172		3540	101.606		3540	103.686
2159	100.441		3539.75	103.186		3539.75	103.164		3539.75	101.594		3539.75	103.678
2158	100.552		3539.5	103.212		3539.5	103.135		3539.5	101.528		3539.5	103.626
2157	100.619		3539.25	103.195		3539.25	103.079		3539.25	101.447		3539.25	103.573
2156	100.648		3539	103.123		3539	103.011		3539	101.381		3539	103.55
2155	100.676		3538.75	103.016		3538.75	102.964		3538.75	101.336		3538.75	103.559
2154	100.72		3538.5	102.922		3538.5	102.965		3538.5	101.301		3538.5	103.58
2153	100.756		3538.25	102.886		3538.25	103.004		3538.25	101.276		3538.25	103.588
2152	100.745		3538	102.915		3538	103.046		3538	101.265		3538	103.571
2151	100.685		3537.75	102.973		3537.75	103.054		3537.75	101.264		3537.75	103.531
2150	100.603		3537.5	103.011		3537.5	103.014		3537.5	101.261		3537.5	103.481
2149	100.524		3537.25	103.006		3537.25	102.944		3537.25	101.254		3537.25	103.436
2148	100.461		3537	102.976		3537	102.89		3537	101.251		3537	103.397
2147	100.423		3536.75	102.962		3536.75	102.89		3536.75	101.255		3536.75	103.361
2146	100.413		3536.5	102.995		3536.5	102.945		3536.5	101.255		3536.5	103.335
2145	100.431		3536.25	103.068		3536.25	103.016		3536.25	101.246		3536.25	103.347
2144	100.474		3536	103.141		3536	103.071		3536	101.242		3536	103.422
2143	100.536		3535.75	103.179		3535.75	103.114		3535.75	101.262		3535.75	103.541
2142	100.599		3535.5	103.17		3535.5	103.15		3535.5	101.297		3535.5	103.642
2141	100.644		3535.25	103.123		3535.25	103.16		3535.25	101.317		3535.25	103.674
2140	100.659		3535	103.065		3535	103.124		3535	101.306		3535	103.644
2139	100.649		3534.75	103.026		3534.75	103.06		3534.75	101.277		3534.75	103.606
2138	100.625		3534.5	103.014		3534.5	103.012		3534.5	101.251		3534.5	103.605
2137	100.599		3534.25	102.998		3534.25	102.998		3534.25	101.233		3534.25	103.635
2136	100.581		3534	102.95		3534	102.993		3534	101.212		3534	103.662
2135	100.57		3533.75	102.888		3533.75	102.978		3533.75	101.192		3533.75	103.668
2134	100.554		3533.5	102.863		3533.5	102.968		3533.5	101.19		3533.5	103.658
2133	100.52		3533.25	102.895		3533.25	102.986		3533.25	101.21		3533.25	103.635
2132	100.479		3533	102.943		3533	103.023		3533	101.232		3533	103.597
2131	100.46		3532.75	102.964		3532.75	103.049		3532.75	101.24		3532.75	103.563
2130	100.47		3532.5	102.969		3532.5	103.058		3532.5	101.247		3532.5	103.567
2129	100.491		3532.25	103.005		3532.25	103.066		3532.25	101.27		3532.25	103.616
2128	100.493		3532	103.082		3532	103.081		3532	101.303		3532	103.669
2127	100.468		3531.75	103.159		3531.75	103.087		3531.75	101.314		3531.75	103.675
2126	100.431		3531.5	103.18		3531.5	103.069		3531.5	101.282		3531.5	103.624
2125	100.41		3531.25	103.133		3531.25	103.039		3531.25	101.228		3531.25	103.553
2124	100.423		3531	103.045		3531	103.024		3531	101.191		3531	103.504
2123	100.463		3530.75	102.965		3530.75	103.038		3530.75	101.189		3530.75	103.494
2122	100.497		3530.5	102.937		3530.5	103.073		3530.5	101.21		3530.5	103.515
2121	100.492		3530.25	102.975		3530.25	103.113		3530.25	101.229		3530.25	103.545
2120	100.457		3530	103.042		3530	103.145		3530	101.221		3530	103.555
2119	100.431		3529.75	103.076		3529.75	103.158		3529.75	101.171		3529.75	103.524
2118	100.444		3529.5	103.044		3529.5	103.147		3529.5	101.082		3529.5	103.471
2117	100.493		3529.25	102.98		3529.25	103.121		3529.25	100.988		3529.25	103.452
2116	100.55		3529	102.943		3529	103.101		3529	100.939		3529	103.504
2115	100.589		3528.75	102.951		3528.75	103.092		3528.75	100.958		3528.75	103.595
2114	100.589		3528.5	102.975		3528.5	103.086		3528.5	101.018		3528.5	103.647
2113	100.552		3528.25	102.991		3528.25	103.071		3528.25	101.077		3528.25	103.623
2112	100.509		3528	103.005		3528	103.052		3528	101.105		3528	103.555
2111	100.497		3527.75	103.023		3527.75	103.036		3527.75	101.103		3527.75	103.505
2110	100.515		3527.5	103.032		3527.5	103.021		3527.5	101.083		3527.5	103.502
2109	100.522		3527.25	103.009		3527.25	102.995		3527.25	101.059		3527.25	103.525
2108	100.499		3527	102.958		3527	102.961		3527	101.041		3527	103.541
2107	100.47		3526.75	102.905		3526.75	102.943		3526.75	101.026		3526.75	103.54
2106	100.47		3526.5	102.877		3526.5	102.957		3526.5	100.999		3526.5	103.537
2105	100.492		3526.25	102.884		3526.25	102.999		3526.25	100.959		3526.25	103.544
2104	100.502		3526	102.919		3526	103.042		3526	100.929		3526	103.549
2103	100.48		3525.75	102.967		3525.75	103.058		3525.75	100.928		3525.75	103.526
2102	100.439		3525.5	102.997		3525.5	103.043		3525.5	100.941		3525.5	103.467
2101	100.402		3525.25	102.986		3525.25	103.023		3525.25	100.932		3525.25	103.394
2100	100.385		3525	102.932		3525	103.022		3525	100.886		3525	103.336
2099	100.396		3524.75	102.859		3524.75	103.033		3524.75	100.828		3524.75	103.304
2098	100.436		3524.5	102.804		3524.5	103.03		3524.5	100.794		3524.5	103.294
2097	100.501		3524.25	102.799		3524.25	102.998		3524.25	100.79		3524.25	103.303
2096	100.582		3524	102.846		3524	102.963		3524	100.798		3524	103.333
2095	100.658		3523.75	102.913		3523.75	102.964		3523.75	100.804		3523.75	103.377
2094	100.697		3523.5	102.966		3523.5	103.013		3523.5	100.811		3523.5	103.417
2093	100.666		3523.25	102.996		3523.25	103.076		3523.25	100.826		3523.25	103.447
2092	100.575		3523	103.018		3523	103.117		3523	100.839		3523	103.466
2091	100.479		3522.75	103.046		3522.75	103.127		3522.75	100.828		3522.75	103.47
2090	100.428		3522.5	103.065		3522.5	103.117		3522.5	100.783		3522.5	103.456
2089	100.435		3522.25	103.06		3522.25	103.093		3522.25	100.728		3522.25	103.438
2088	100.473		3522	103.038		3522	103.057		3522	100.708		3522	103.44
2087	100.51		3521.75	103.022		3521.75	103.023		3521.75	100.753		3521.75	103.461
2086	100.526		3521.5	103.02		3521.5	103.013		3521.5	100.843		3521.5	103.47
2085	100.522		3521.25	103.006		3521.25	103.021		3521.25	100.917		3521.25	103.446
2084	100.508		3521	102.955		3521	103.015		3521	100.912		3521	103.403
2083	100.497		3520.75	102.876		3520.75	102.967		3520.75	100.82		3520.75	103.369
2082	100.486		3520.5	102.817		3520.5	102.896		3520.5	100.693		3520.5	103.355
2081	100.469		3520.25	102.821		3520.25	102.854		3520.25	100.608		3520.25	103.352
2080	100.454		3520	102.886		3520	102.876		3520	100.605		3520	103.365
2079	100.455		3519.75	102.963		3519.75	102.94		3519.75	100.67		3519.75	103.401
2078	100.467		3519.5	103.007		3519.5	102.993		3519.5	100.752		3519.5	103.451
2077	100.47		3519.25	103.01		3519.25	103.008		3519.25	100.81		3519.25	103.49
2076	100.463		3519	102.996		3519	103.002		3519	100.838		3519	103.51
2075	100.464		3518.75	102.972		3518.75	103.01		3518.75	100.846		3518.75	103.517
2074	100.471		3518.5	102.931		3518.5	103.042		3518.5	100.838		3518.5	103.511
2073	100.465		3518.25	102.878		3518.25	103.077		3518.25	100.813		3518.25	103.486
2072	100.446		3518	102.839		3518	103.098		3518	100.777		3518	103.451
2071	100.455		3517.75	102.829		3517.75	103.097		3517.75	100.743		3517.75	103.425
2070	100.51		3517.5	102.829		3517.5	103.078		3517.5	100.714		3517.5	103.415
2069	100.571		3517.25	102.817		3517.25	103.052		3517.25	100.683		3517.25	103.41
2068	100.576		3517	102.807		3517	103.046		3517	100.658		3517	103.42
2067	100.522		3516.75	102.833		3516.75	103.084		3516.75	100.661		3516.75	103.472
2066	100.454		3516.5	102.893		3516.5	103.156		3516.5	100.696		3516.5	103.568
2065	100.41		3516.25	102.942		3516.25	103.205		3516.25	100.723		3516.25	103.65
2064	100.397		3516	102.939		3516	103.169		3516	100.702		3516	103.663
2063	100.417		3515.75	102.904		3515.75	103.057		3515.75	100.645		3515.75	103.617
2062	100.469		3515.5	102.886		3515.5	102.951		3515.5	100.608		3515.5	103.575
2061	100.525		3515.25	102.914		3515.25	102.939		3515.25	100.632		3515.25	103.565
2060	100.544		3515	102.967		3515	103.024		3515	100.699		3515	103.562
2059	100.515		3514.75	103.012		3514.75	103.131		3514.75	100.756		3514.75	103.543
2058	100.474		3514.5	103.038		3514.5	103.189		3514.5	100.775		3514.5	103.532
2057	100.469		3514.25	103.061		3514.25	103.197		3514.25	100.766		3514.25	103.57
2056	100.519		3514	103.096		3514	103.193		3514	100.747		3514	103.647
2055	100.591		3513.75	103.125		3513.75	103.187		3513.75	100.723		3513.75	103.701
2054	100.626		3513.5	103.12		3513.5	103.156		3513.5	100.69		3513.5	103.684
2053	100.584		3513.25	103.076		3513.25	103.092		3513.25	100.649		3513.25	103.615
2052	100.494		3513	103.025		3513	103.037		3513	100.609		3513	103.557
2051	100.432		3512.75	103.003		3512.75	103.03		3512.75	100.572		3512.75	103.554
2050	100.45		3512.5	103.005		3512.5	103.052		3512.5	100.538		3512.5	103.59
2049	100.531		3512.25	102.991		3512.25	103.047		3512.25	100.51		3512.25	103.62
2048	100.614		3512	102.941		3512	102.996		3512	100.495		3512	103.617
2047	100.667		3511.75	102.884		3511.75	102.947		3511.75	100.503		3511.75	103.595
2046	100.699		3511.5	102.868		3511.5	102.949		3511.5	100.53		3511.5	103.573
2045	100.719		3511.25	102.904		3511.25	102.991		3511.25	100.556		3511.25	103.552
2044	100.731		3511	102.955		3511	103.015		3511	100.563		3511	103.517
2043	100.736		3510.75	102.989		3510.75	102.993		3510.75	100.545		3510.75	103.474
2042	100.731		3510.5	103.009		3510.5	102.955		3510.5	100.515		3510.5	103.451
2041	100.687		3510.25	103.037		3510.25	102.946		3510.25	100.484		3510.25	103.465
2040	100.59		3510	103.073		3510	102.971		3510	100.451		3510	103.487
2039	100.475		3509.75	103.089		3509.75	103.001		3509.75	100.411		3509.75	103.479
2038	100.4		3509.5	103.073		3509.5	103.014		3509.5	100.379		3509.5	103.443
2037	100.391		3509.25	103.046		3509.25	103.019		3509.25	100.384		3509.25	103.429
2036	100.428		3509	103.037		3509	103.041		3509	100.435		3509	103.47
2035	100.481		3508.75	103.046		3508.75	103.085		3508.75	100.504		3508.75	103.543
2034	100.529		3508.5	103.059		3508.5	103.138		3508.5	100.555		3508.5	103.6
2033	100.559		3508.25	103.075		3508.25	103.186		3508.25	100.581		3508.25	103.632
2032	100.582		3508	103.097		3508	103.219		3508	100.593		3508	103.663
2031	100.635		3507.75	103.111		3507.75	103.221		3507.75	100.593		3507.75	103.702
2030	100.746		3507.5	103.089		3507.5	103.181		3507.5	100.574		3507.5	103.722
2029	100.886		3507.25	103.025		3507.25	103.113		3507.25	100.532		3507.25	103.691
2028	100.995		3507	102.947		3507	103.051		3507	100.482		3507	103.622
2027	101.036		3506.75	102.896		3506.75	103.03		3506.75	100.435		3506.75	103.563
2026	101.011		3506.5	102.89		3506.5	103.052		3506.5	100.397		3506.5	103.548
2025	100.932		3506.25	102.92		3506.25	103.085		3506.25	100.367		3506.25	103.564
2024	100.818		3506	102.961		3506	103.096		3506	100.345		3506	103.572
2023	100.721		3505.75	102.983		3505.75	103.079		3505.75	100.326		3505.75	103.551
2022	100.699		3505.5	102.973		3505.5	103.057		3505.5	100.302		3505.5	103.511
2021	100.751		3505.25	102.944		3505.25	103.058		3505.25	100.279		3505.25	103.472
2020	100.815		3505	102.917		3505	103.082		3505	100.278		3505	103.441
2019	100.824		3504.75	102.898		3504.75	103.103		3504.75	100.306		3504.75	103.419
2018	100.768		3504.5	102.876		3504.5	103.096		3504.5	100.339		3504.5	103.408
2017	100.688		3504.25	102.859		3504.25	103.067		3504.25	100.344		3504.25	103.404
2016	100.635		3504	102.877		3504	103.038		3504	100.313		3504	103.398
2015	100.633		3503.75	102.943		3503.75	103.018		3503.75	100.261		3503.75	103.381
2014	100.677		3503.5	103.025		3503.5	102.998		3503.5	100.203		3503.5	103.365
2013	100.744		3503.25	103.067		3503.25	102.973		3503.25	100.147		3503.25	103.375
2012	100.813		3503	103.042		3503	102.961		3503	100.107		3503	103.416
2011	100.865		3502.75	102.967		3502.75	102.977		3502.75	100.09		3502.75	103.451
2010	100.891		3502.5	102.879		3502.5	103.009		3502.5	100.079		3502.5	103.445
2009	100.888		3502.25	102.817		3502.25	103.029		3502.25	100.057		3502.25	103.405
2008	100.878		3502	102.817		3502	103.025		3502	100.04		3502	103.368
2007	100.891		3501.75	102.888		3501.75	103.007		3501.75	100.066		3501.75	103.352
2006	100.936		3501.5	102.987		3501.5	102.994		3501.5	100.135		3501.5	103.344
2005	100.985		3501.25	103.055		3501.25	102.994		3501.25	100.197		3501.25	103.327
2004	101.011		3501	103.063		3501	103.003		3501	100.207		3501	103.318
[truncated: 11,604 more rows]

## Sheet: Figure 1e
		Thin SBS CNCs 10% FM 132
														I1 / I2							I1 / (I1+I2)
			S1		S2		S3		S4		S5			1	2	3	4	5	Average	St.dev.	1	2	3	4	5	Average	St.dev.
		Position from BS (%)	I1 1096 (cts)	I2 1437 (cts)	I1 1096 (cts)	I2 1437 (cts)	I1 1096 (cts)	I2 1437 (cts)	I1 1096 (cts)	I2 1437 (cts)	I1 1096 (cts)	I2 1437 (cts)
		0	30.0689	53.5298	38.1411	54.5723	44.7176	58.4773	84.5378	89.898	84.5479	61.9404		0.561723	0.69891	0.7647	0.940375	1.36499	0.866139	0.310357	0.359681	0.411387	0.433331	0.484636	0.577165	0.45324	0.0825292
		25	20.7562	51.8939	19.0641	42.9138	24.021	49.0205	24.6414	49.1423	16.619	44.6269		0.399974	0.444242	0.490019	0.50143	0.372399	0.441613	0.0557955	0.285701	0.307595	0.328868	0.333968	0.271349	0.305496	0.0270147
		50	23.4222	76.2749	21.3825	83.7236	29.9302	46.8543	29.4559	75.3725	28.6378	75.2328		0.307076	0.255394	0.638793	0.390804	0.380656	0.394545	0.147375	0.234934	0.203437	0.389795	0.280992	0.275707	0.276973	0.0705715
		75	19.4704	104.721	15.8707	69.0495	34.7702	84.5609	17.6031	71.242	22.9027	76.1941		0.185926	0.229845	0.411185	0.247089	0.300584	0.274926	0.0865347	0.156777	0.18689	0.291376	0.198132	0.231114	0.212858	0.0513191
		100	8.72511	46.8037	16.2191	44.3342	14.4449	50.6367	17.1221	54.317	13.3399	48.0556		0.186419	0.365837	0.285265	0.315225	0.277593	0.286068	0.0656042	0.157128	0.267848	0.221951	0.239674	0.217278	0.220776	0.040736
		Thick SBS neat FM 48
														I1 / I2							I1 / (I1+I2)
			S1		S2		S3							1	2	3	4	5	Average	St.dev.	1	2	3	4	5	Average	St.dev.
		Position from BS (%)	I1 1096 (cts)	I2 1437 (cts)	I1 1096 (cts)	I2 1437 (cts)	I1 1096 (cts)	I2 1437 (cts)
		0	6.13263	37.6659	8.55991	42.4931	6.26073	32.7489						0.162816	0.201442	0.191174			0.185144	0.0200064	0.140019	0.167667	0.160492			0.156059	0.0143471
		25	20.7666	80.8219	16.6176	64.2448	12.8799	63.4777						0.256943	0.258661	0.202904			0.239503	0.0317066	0.204419	0.205505	0.168679			0.192867	0.0209551
		50	15.1074	66.9065	11.4731	64.0183	14.7159	66.6888						0.225799	0.179216	0.220665			0.20856	0.025542	0.184205	0.151979	0.180775			0.17232	0.0176989
		75	11.1989	65.5869	11.0415	61.9422	17.0611	71.1498						0.170749	0.178255	0.239791			0.196265	0.0378812	0.145846	0.151287	0.193413			0.163515	0.0260344
		100	15.6735	67.3363	8.58644	48.3476	11.1472	65.3194						0.232764	0.177598	0.170657			0.193673	0.0340316	0.188815	0.150814	0.145779			0.161803	0.0235286
																			0.204629	0.0324103						0.169313	0.0221485

## Sheet: Figure 2c
	Donor RH	0.75
	Bottom Side (BS) - Side Rich in CNCs towards high RH
		M1	M2	M3	Mean	St.dev	RSD (%)
	% CNCs w/w	Permeability (kg m / m2 sec Pa)	Permeability (kg m / m2 sec Pa)	Permeability (kg m / m2 sec Pa)	Permeability (kg m / m2 sec Pa)	Permeability (kg m / m2 sec Pa)
	0	2.05488e-14	1.66708e-14	1.78327e-14	1.83508e-14	1.99024e-15	0.108455
	5	2.25173e-14	2.10921e-14	2.42214e-14	2.26103e-14	1.56673e-15	0.069293
	10	2.34595e-14	2.36537e-14	2.35709e-14	2.35614e-14	9.74531e-17	0.00413614
	15	2.60245e-14	2.62033e-14	2.67446e-14	2.63241e-14	3.74944e-16	0.0142433
	Donor RH	0.85
	Bottom Side (BS) - Side Rich in CNCs towards high RH
		M1	M2	M3	Mean	St.dev	RSD (%)
	% CNCs w/w	Permeability (kg m / m2 sec Pa)	Permeability (kg m / m2 sec Pa)	Permeability (kg m / m2 sec Pa)	Permeability (kg m / m2 sec Pa)	Permeability (kg m / m2 sec Pa)
	0	2.1454e-14	2.18195e-14	2.02492e-14	2.11742e-14	8.21649e-16	0.0388042
	5	2.36149e-14	2.27568e-14	2.44566e-14	2.36095e-14	8.49893e-16	0.035998
	10	2.45073e-14	2.44432e-14	2.44672e-14	2.44726e-14	3.24163e-17	0.0013246
	15	2.78815e-14	2.73667e-14	2.82479e-14	2.7832e-14	4.42712e-16	0.0159066
	Donor RH	100% (invert cup)
	Bottom Side (BS) - Side Rich in CNCs towards high RH
		M1	M2	M3	Mean	St.dev	RSD (%)
	% CNCs w/w	Permeability (kg m / m2 sec Pa)	Permeability (kg m / m2 sec Pa)	Permeability (kg m / m2 sec Pa)	Permeability (kg m / m2 sec Pa)	Permeability (kg m / m2 sec Pa)
	0	2.0043e-14	1.98584e-14	2.11497e-14	2.03504e-14	6.98396e-16	0.0343186
	5	2.30589e-14	2.60695e-14	2.51355e-14	2.47546e-14	1.54103e-15	0.0622521
	10	3.00145e-14	3.22071e-14	3.50984e-14	3.244e-14	2.54996e-15	0.0786054
	15	3.21108e-14	2.81828e-14	3.25883e-14	3.09606e-14	2.41749e-15	0.0780826

## Sheet: Figure 2d
	Donor RH	0.75
	Upper Side (US) - Side Poor in CNCs towards high RH
		M1	M2	M3	Mean	St.dev	RSD (%)
	% CNCs w/w	Permeability (kg m / m2 sec Pa)	Permeability (kg m / m2 sec Pa)	Permeability (kg m / m2 sec Pa)	Permeability (kg m / m2 sec Pa)	Permeability (kg m / m2 sec Pa)
	0	1.96256e-14	1.70004e-14	1.76029e-14	1.80763e-14	1.37517e-15	0.0760757
	5	1.75184e-14	1.75784e-14	2.02603e-14	1.84524e-14	1.56597e-15	0.0848655
	10	1.68301e-14	1.88552e-14	1.71592e-14	1.76148e-14	1.08672e-15	0.0616936
	15	1.77975e-14	1.96352e-14	1.77233e-14	1.83854e-14	1.08306e-15	0.0589088
	Donor RH	0.85
	Upper Side (US) - Side Poor in CNCs towards high RH
		M1	M2	M3	Mean	St.dev	RSD (%)
	% CNCs w/w	Permeability (kg m / m2 sec Pa)	Permeability (kg m / m2 sec Pa)	Permeability (kg m / m2 sec Pa)	Permeability (kg m / m2 sec Pa)	Permeability (kg m / m2 sec Pa)
	0	1.96093e-14	2.06354e-14	2.05669e-14	2.02705e-14	5.73652e-16	0.0282998
	5	1.84107e-14	1.91729e-14	1.97165e-14	1.91e-14	6.55927e-16	0.0343417
	10	1.65676e-14	1.68767e-14	1.85374e-14	1.73272e-14	1.05934e-15	0.061137
	15	1.80522e-14	1.77666e-14	2.02947e-14	1.87045e-14	1.38455e-15	0.0740221
	Donor RH	100% (invert cup)
	Upper Side (US) - Side Poor in CNCs towards high RH
		M1	M2	M3	Mean	St.dev	RSD (%)
	% CNCs w/w	Permeability (kg m / m2 sec Pa)	Permeability (kg m / m2 sec Pa)	Permeability (kg m / m2 sec Pa)	Permeability (kg m / m2 sec Pa)	Permeability (kg m / m2 sec Pa)
	0	2.0902e-14	1.85458e-14	1.97908e-14	1.97462e-14	1.17874e-15	0.0596943
	5	2.16047e-14	2.13707e-14	2.3058e-14	2.20111e-14	9.14171e-16	0.0415322
	10	2.27608e-14	2.1822e-14	2.5251e-14	2.32779e-14	1.77203e-15	0.0761248
	15	2.27904e-14	1.93938e-14	2.31999e-14	2.17947e-14	2.08928e-15	0.0958619

## Sheet: Figure 2e
	RH donor = 100%					RH donor = 85%					RH donor = 75%
	SBS/CNCs w/w	Mean Permeability	STDEV	Relative Increase		SBS/CNCs w/w	Mean Permeability	STDEV	Relative Increase		SBS/CNCs w/w	Mean Permeability	STDEV	Relative Increase
Bottom Side (BS) - Side Rich in CNCs towards high RH	0	2.03504e-14	6.98396e-16	0		0	2.11742e-14	8.21649e-16	0		0	1.83508e-14	1.99024e-15	0
	5	2.47546e-14	1.54103e-15	21.6418		5	2.36095e-14	8.49893e-16	11.5013		5	2.26103e-14	1.56673e-15	23.2115
	10	3.244e-14	2.54996e-15	59.4072		10	2.44726e-14	3.24163e-17	15.5774		10	2.35614e-14	9.74531e-17	28.3944
	15	3.09606e-14	2.41749e-15	52.1376		15	2.7832e-14	4.42712e-16	31.443		15	2.63241e-14	3.74944e-16	43.4493
Upper Side (US) - Side Poor in CNCs towards high RH	0	1.97462e-14	1.17874e-15	0		0	2.02705e-14	5.73652e-16	0		0	1.80763e-14	1.37517e-15	0
	5	2.20111e-14	9.14171e-16	11.4701		5	1.91e-14	6.55927e-16	-5.7744		5	1.84524e-14	1.56597e-15	2.08062
	10	2.32779e-14	1.77203e-15	17.8855		10	1.73272e-14	1.05934e-15	-14.5201		10	1.76148e-14	1.08672e-15	-2.55307
	15	2.17947e-14	2.08928e-15	10.3741		15	1.87045e-14	1.38455e-15	-7.72551		15	1.83854e-14	1.08306e-15	1.70997
	SBS/CNCs w/w	Mean	Error			SBS/CNCs w/w	Mean	Error			SBS/CNCs w/w	Mean	Error
Asymmetry Factor PAF (a.u)	0	1.0306	0.0709632			0	1.04458	0.0501688			0	1.01519	0.134488
	5	1.12464	0.0841625			5	1.2361	0.0614977			5	1.22533	0.134249
	10	1.3936	0.152494			10	1.41238	0.0863695			10	1.33759	0.082706
	15	1.42056	0.175635			15	1.48798	0.112658			15	1.43179	0.0867755

## Sheet: Figure 2f
Tests at 25 °C
		100 % RH (Imbibed in Water)								75 % RH									85 % RH
		SBS Neat		SBS / CNCs 5%		SBS / CNCs 10 %		SBS / CNCs 15 %			SBS Neat		SBS / CNCs 5%		SBS / CNCs 10 %		SBS / CNCs 15 %			SBS Neat		SBS / CNCs 5%		SBS / CNCs 10 %		SBS / CNCs 15 %
		Water Uptake (%)		Water Uptake (%)		Water Uptake (%)		Water Uptake (%)			Water Uptake (%)		Water Uptake (%)		Water Uptake (%)		Water Uptake (%)			Water Uptake (%)		Water Uptake (%)		Water Uptake (%)		Water Uptake (%)
Sample 1	M1	0.0837479	M1	1.11211	M1	2.33672	M1	4.39352		M1	0.0209496	M1	0.214771	M1	0.582581	M1	0.823155		M1	0.0222025	M1	0.393379	M1	0.746415	M1	1.04812
	M2	0.0837277	M2	1.48292	M2	2.79612	M2	3.78444		M2	0.0209713	M2	0.234351	M2	0.502189	M2	0.783001		M2	0.043228	M2	0.353677	M2	0.826599	M2	1.04768
	M3	0.0628989	M3	1.98485	M3	2.91616	M3	4.08918		M3	0.000127121	M3	0.137037	M3	0.563001	M3	0.783503		M3	0.0429273	M3	0.353407	M3	0.745697	M3	1.12797
	M4	0.126805	M4	2.77099	M4	3.61605	M4	3.56797		M4	0.000428023	M4	0.156869	M4	0.603487	M4	0.823957		M4	0.000274491	M4	0.451904	M4	0.806484	M4	1.14844
																	0.76291
Sample 2	M1	0.0595037	M1	2.11411	M1	2.03907	M1	3.04639		M1	0.000123105	M1	0.258683	M1	0.695591	M1	1.00898		M1	0.0419033	M1	0.333466	M1	0.735296	M1	1.10627
	M2	0.379946	M2	2.32403	M2	2.3859	M2	2.74865		M2	6.59546e-05	M2	0.314041	M2	0.734175	M2	1.06713		M2	0.0414589	M2	0.296087	M2	0.618881	M2	0.950681
	M3	0.340384	M3	2.53384	M3	2.32859	M3	2.87695		M3	0.0414455	M3	0.314221	M3	0.65709	M3	1.06732		M3	0.0415845	M3	0.351678	M3	0.773668	M3	1.20297
																								0.657588
Sample 3	M1	0.0623106	M1	0.550085	M1	1.86268	M1	3.6791		M1	0.0209572	M1	0.221961	M1	0.579907	M1	0.931604		M1	0.0411052	M1	0.351256	M1	0.792558	M1	1.24131
	M2	0.0626764	M2	1.21438	M2	2.06119	M2	3.77888		M2	0.0401109	M2	0.327583	M2	0.686569	M2	1.04571		M2	0.0203691	M2	0.38348	M2	0.930381	M2	1.39761
	M3	0.104201	M3	1.08153	M3	2.10076	M3	3.28164		M3	0.0398552	M3	0.327353	M3	0.612139	M3	0.972111		M3	0.0809263	M3	0.475268	M3	0.986763	M3	1.52688
	M4	0.104818	M4	1.4615	M4	2.71565	M4	4.23681		M4	0.0599448	M4	0.291149	M4	0.649404	M4	1.00896		M4	0.0207873	M4	0.475076	M4	0.949366	M4	1.48992
	M5	0.104534	M5	1.27154	M5	2.53704	M5	4.13711		M5	0.0197931	M5	0.272661	M5	0.5749	M5	0.971971		M5	0.0605723	M5	0.511416	M5	0.874813	M5	1.39784
	M6	0.0839994	M6	1.19589	M6	2.29949	M6	3.64017		M6	0.0196968	M6	0.308943	M6	0.630457	M6	1.04525		M6	0.0406943	M6	0.475015	M6	0.949303	M6	1.45308
	Mean Water Uptake	0.127658	Mean Water Uptake	1.62291	Mean Water Uptake	2.46118	Mean Water Uptake	3.63545		Mean Water Uptake	0.0218822	Mean Water Uptake	0.259971	Mean Water Uptake	0.620884	Mean Water Uptake	0.935397		Mean Water Uptake	0.0383103	Mean Water Uptake	0.400393	Mean Water Uptake	0.813844	Mean Water Uptake	1.24144
	ST. DEV	0.105516	ST. DEV	0.660493	ST. DEV	0.466778	ST. DEV	0.522573		ST. DEV	0.0191082	ST. DEV	0.0635076	ST. DEV	0.0632621	ST. DEV	0.115553		ST. DEV	0.0198733	ST. DEV	0.0686802	ST. DEV	0.112313	ST. DEV	0.190961
	RSD	0.826556	RSD	0.406982	RSD	0.189656	RSD	0.143744		RSD	0.873229	RSD	0.244287	RSD	0.10189	RSD	0.123534		RSD	0.518747	RSD	0.171532	RSD	0.138003	RSD	0.153822

## Sheet: Figure 3a-b
																																															SBS neat
																																															Thickness (μm)	Error	PAF (-)
																																															0	0	1
	Donor	Receiver	Temperature (oC)	FM #	Film	Side	CNCs (% wt.)	Thickness (μm)	STDEV (μm)	Permeability (kg m m-2 s-1 Pa-1)		Donor	Receiver	Temperature (oC)	FM #	Film	Side	CNCs (% wt.)	Thickness (μm)	STDEV (μm)	Permeability (kg m m-2 s-1 Pa-1)		Donor	Receiver	Temperature (oC)	FM #	Film	Side	CNCs (% wt.)	Thickness (μm)	STDEV (μm)	Permeability (kg m m-2 s-1 Pa-1)		Donor	Receiver	Temperature (oC)	FM #	Film	Side	CNCs (% wt.)	Thickness (μm)	STDEV (μm)	Permeability (kg m m-2 s-1 Pa-1)				32.9667	0.180921	1.03118
	DI water	CaCl2	25	4	AK 2.23 SBS/CNCs 15%	Bottom	0.15	34	3.01846	3.33715e-14		DI water	CaCl2	25	151	AK 2.23 SBS/CNCs 15%	Bottom	0.150188	58.7	5.37587	4.39737e-14		DI water	CaCl2	25	147	AK 2.23 SBS/CNCs 15%	Bottom	0.149278	88.6	6.53537	5.62603e-14		DI water	CaCl2	25	119	AK 2.23 SBS/CNCs 15%	Bottom	0.150921	126.9	5.72422	8.35544e-14				58.0833	2.26274	1.04177
	DI water	CaCl2	25	8	AK 2.23 SBS/CNCs 15%	Bottom	0.150343	34.3	2.66875	2.91405e-14		DI water	CaCl2	25	152	AK 2.23 SBS/CNCs 15%	Bottom	0.148349	60.9	2.80674	5.34266e-14		DI water	CaCl2	25	148	AK 2.23 SBS/CNCs 15%	Bottom	0.150025	88.3	3.16403	5.93836e-14		DI water	CaCl2	25	120	AK 2.23 SBS/CNCs 15%	Bottom	0.150299	124.5	5.27573	1.11343e-13				90.3	2.26274	1.00431
	DI water	CaCl2	25	16	AK 2.23 SBS/CNCs 15%	Bottom	0.150198	32.7	2.83039	3.22962e-14		DI water	CaCl2	25	159	AK 2.23 SBS/CNCs 15%	Bottom	0.150976	55.9	5.36346	3.85632e-14		DI water	CaCl2	25									DI water	CaCl2	25	133	AK 2.23 SBS/CNCs 15%	Bottom	0.151119	124.8	8.99135	9.54951e-14				115.9	0.989949	1.02667
							AVERAGE	33.6667	AVERAGE	3.16027e-14								AVERAGE	58.5	AVERAGE	4.53211e-14								AVERAGE	88.45	AVERAGE	5.7822e-14								AVERAGE	125.4	AVERAGE	9.67974e-14
							st.dev	0.85049	st.dev	2.19907e-15								st.dev	2.50599	st.dev	7.52277e-15								st.dev	0.212132	st.dev	2.20847e-15								st.dev	1.30767	st.dev	1.39398e-14
							RSD (%)	0.0252621	RSD (%)	0.0695847								RSD (%)	0.0428375	RSD (%)	0.165988								RSD (%)	0.00239833	RSD (%)	0.0381943								RSD (%)	0.010428	RSD (%)	0.144011
																																															SBS CNC 15 % w/w
	Donor	Receiver	Temperature (oC)	FM #	Film	Side	CNCs (% wt.)	Thickness (μm)	STDEV (μm)	Permeability (kg m m-2 s-1 Pa-1)		Donor	Receiver	Temperature (oC)	FM #	Film	Side	CNCs (% wt.)	Thickness (μm)	STDEV (μm)	Permeability (kg m m-2 s-1 Pa-1)		Donor	Receiver	Temperature (oC)	FM #	Film	Side	CNCs (% wt.)	Thickness (μm)	STDEV (μm)	Permeability (kg m m-2 s-1 Pa-1)		Donor	Receiver	Temperature (oC)	FM #	Film	Side	CNCs (% wt.)	Thickness (μm)	STDEV (μm)	Permeability (kg m m-2 s-1 Pa-1)				Thickness (μm)	Error	PAF (-)
	DI water	CaCl2	25	4	AK 2.23 SBS/CNCs 15%	Upper	0.149041	34	3.01846	2.34183e-14		DI water	CaCl2	25	152	AK 2.23 SBS/CNCs 15%	Upper	0.148349	60.9	2.80674	2.70491e-14		DI water	CaCl2	25	148	AK 2.23 SBS/CNCs 15%	Upper	0.150025	88.3	3.16403	2.45056e-14		DI water	CaCl2	25	120	AK 2.23 SBS/CNCs 15%	Upper	0.150299	124.5	5.27573	4.03291e-14				0	0	1
	DI water	CaCl2	25	8	AK 2.23 SBS/CNCs 15%	Upper	0.150343	34.3	2.66875	1.98426e-14		DI water	CaCl2	25	151	AK 2.23 SBS/CNCs 15%	Upper	0.150188	58.7	5.37587	3.05383e-14		DI water	CaCl2	25	147	AK 2.23 SBS/CNCs 15%	Upper	0.149278	88.6	6.53537	3.36079e-14		DI water	CaCl2	25	119	AK 2.23 SBS/CNCs 15%	Upper	0.150343	126.9	5.72422	3.76844e-14				33.6667	0.85049	1.43662
	DI water	CaCl2	25	16	AK 2.23 SBS/CNCs 15%	Upper	0.150198	32.7	2.83039	2.27333e-14		DI water	CaCl2	25	160	AK 2.23 SBS/CNCs 15%	Upper	0.149394	55.3	3.26769	2.48188e-14		DI water	CaCl2	25									DI water	CaCl2	25	134	AK 2.23 SBS/CNCs 15%	Upper	0.148572	128.7	7.63108	3.68888e-14				58.4	2.66367	1.64992
							AVERAGE	33.6667	AVERAGE	2.19981e-14								AVERAGE	58.3	AVERAGE	2.74687e-14								AVERAGE	88.45	AVERAGE	2.90568e-14								AVERAGE	126.7	AVERAGE	3.83008e-14				88.45	0.212132	1.98997
							st.dev	0.85049	st.dev	1.89783e-15								st.dev	2.82135	st.dev	2.88277e-15								st.dev	0.212132	st.dev	6.43629e-15								st.dev	2.10713	st.dev	1.80106e-15				126.05	1.7074	2.5273
							RSD (%)	0.0252621	RSD (%)	0.0862725								RSD (%)	0.0483936	RSD (%)	0.104947								RSD (%)	0.00239833	RSD (%)	0.221508								RSD (%)	0.0166309	RSD (%)	0.0470242
																																															Thickness (μm)	Permeability Bottom Side SBS/CNCs 15% w/w (kg m m-2 s-1 Pa-1)	Error
																																															33.6667	3.16027e-14	2.19907e-15
	Donor	Receiver	Temperature (oC)	FM #	Film	Side	CNCs (% wt.)	Thickness (μm)	STDEV (μm)	Permeability (kg m m-2 s-1 Pa-1)		Donor	Receiver	Temperature (oC)	FM #	Film	Side	CNCs (% wt.)	Thickness (μm)	STDEV (μm)	Permeability (kg m m-2 s-1 Pa-1)		Donor	Receiver	Temperature (oC)	FM #	Film	Side	CNCs (% wt.)	Thickness (μm)	STDEV (μm)	Permeability (kg m m-2 s-1 Pa-1)		Donor	Receiver	Temperature (oC)	FM #	Film	Side	CNCs (% wt.)	Thickness (μm)	STDEV (μm)	Permeability (kg m m-2 s-1 Pa-1)				58.4	4.53211e-14	7.52277e-15
	DI water	CaCl2	25	1	AK 2.23 SBS/Neat	Bottom	0	33.3	2.79086	2.05375e-14		DI water	CaCl2	25	149	AK 2.23 SBS/Neat	Bottom	0	58.1	4.77144	2.16933e-14		DI water	CaCl2	25	145	AK 2.23 SBS/Neat	Bottom	0	88.7	7.24262	2.2843e-14		DI water	CaCl2	25	117	AK 2.23 SBS/Neat	Bottom	0	115.2	9.54289	2.75385e-14				88.45	5.7822e-14	2.20847e-15
	DI water	CaCl2	25	9	AK 2.23 SBS/Neat	Bottom	0	33	3.80058	2.03481e-14		DI water	CaCl2	25	150	AK 2.23 SBS/Neat	Bottom	0	58.3	3.335	2.36821e-14		DI water	CaCl2	25	146	AK 2.23 SBS/Neat	Bottom	0	91.9	6.38488	2.4857e-14		DI water	CaCl2	25	118	AK 2.23 SBS/Neat	Bottom	0	116.6	11.3353	2.78507e-14				126.05	9.67974e-14	1.39398e-14
	DI water	CaCl2	25	13	AK 2.23 SBS/Neat	Bottom	0	32.6	2.67499	2.14432e-14		DI water	CaCl2	25	157	AK 2.23 SBS/Neat	Bottom	0	59.9	5.7436	2.33413e-14		DI water	CaCl2	25									DI water	CaCl2	25
							AVERAGE	32.9667	AVERAGE	2.07763e-14								AVERAGE	58.7667	AVERAGE	2.29056e-14								AVERAGE	90.3	AVERAGE	2.385e-14								AVERAGE	115.9	AVERAGE	2.76946e-14				Thickness (μm)	Permeability Upper Side SBS/CNCs 15% w/w (kg m m-2 s-1 Pa-1)	Error
							st.dev	0.351188	st.dev	5.85282e-16								st.dev	0.986577	st.dev	1.06363e-15								st.dev	2.26274	st.dev	1.42411e-15								st.dev	0.989949	st.dev	2.2073e-16				33.6667	2.19981e-14	1.89783e-15
							RSD (%)	0.0106528	RSD (%)	0.0281707								RSD (%)	0.016788	RSD (%)	0.0464356								RSD (%)	0.025058	RSD (%)	0.0597112								RSD (%)	0.00854141	RSD (%)	0.00797013				58.4	2.74687e-14	2.88277e-15
																																															88.45	2.90568e-14	6.43629e-15
																																															126.05	3.83008e-14	1.80106e-15
	Donor	Receiver	Temperature (oC)	FM #	Film	Side	CNCs (% wt.)	Thickness (μm)	STDEV (μm)	Permeability (kg m m-2 s-1 Pa-1)		Donor	Receiver	Temperature (oC)	FM #	Film	Side	CNCs (% wt.)	Thickness (μm)	STDEV (μm)	Permeability (kg m m-2 s-1 Pa-1)		Donor	Receiver	Temperature (oC)	FM #	Film	Side	CNCs (% wt.)	Thickness (μm)	STDEV (μm)	Permeability (kg m m-2 s-1 Pa-1)		Donor	Receiver	Temperature (oC)	FM #	Film	Side	CNCs (% wt.)	Thickness (μm)	STDEV (μm)	Permeability (kg m m-2 s-1 Pa-1)
	DI water	CaCl2	25	1	AK 2.23 SBS/Neat	Upper	0	33.3	2.79086	2.14404e-14		DI water	CaCl2	25	150	AK 2.23 SBS/Neat	Upper	0	58.3	3.335	2.24808e-14		DI water	CaCl2	25	146	AK 2.23 SBS/Neat	Upper	0	91.9	6.38488	2.565e-14		DI water	CaCl2	25	118	AK 2.23 SBS/Neat	Upper	0	116.6	11.3353	2.67961e-14				Thickness (μm)	Permeability Bottom Side SBS Neat (kg m m-2 s-1 Pa-1)	Error
	DI water	CaCl2	25	9	AK 2.23 SBS/Neat	Upper	0	33	3.80058	1.89723e-14		DI water	CaCl2	25	149	AK 2.23 SBS/Neat	Upper	0	58.1	4.77144	2.07961e-14		DI water	CaCl2	25	145	AK 2.23 SBS/Neat	Upper	0	88.7	7.24262	2.1845e-14		DI water	CaCl2	25	117	AK 2.23 SBS/Neat	Upper	0	115.2	9.54289	2.7154e-14				32.9667	2.07763e-14	5.85282e-16
	DI water	CaCl2	25	13	AK 2.23 SBS/Neat	Upper	0	32.6	2.67499	2.00316e-14		DI water	CaCl2	25	158	AK 2.23 SBS/Neat	Upper	0	55.8	3.9101	2.26846e-14		DI water	CaCl2	25									DI water	CaCl2	25											58.7667	2.29056e-14	1.06363e-15
							AVERAGE	32.9667	AVERAGE	2.01481e-14								AVERAGE	57.4	AVERAGE	2.19872e-14								AVERAGE	90.3	AVERAGE	2.37475e-14								AVERAGE	115.9	AVERAGE	2.69751e-14				90.3	2.385e-14	1.42411e-15
							st.dev	0.351188	st.dev	1.23813e-15								st.dev	1.38924	st.dev	1.03648e-15								st.dev	2.26274	st.dev	2.69056e-15								st.dev	0.989949	st.dev	2.5309e-16				115.9	2.76946e-14	2.2073e-16
							RSD (%)	0.0106528	RSD (%)	0.0614515								RSD (%)	0.0242029	RSD (%)	0.0471404								RSD (%)	0.025058	RSD (%)	0.113299								RSD (%)	0.00854141	RSD (%)	0.00938237
																																															Thickness (μm)	Permeability Upper Side SBS Neat (kg m m-2 s-1 Pa-1)
																																															32.9667	2.01481e-14	1.23813e-15
																																															57.4	2.19872e-14	1.03648e-15
																																															90.3	2.37475e-14	2.69056e-15
																																															115.9	2.69751e-14	2.5309e-16
[truncated: 1 more columns]

## Sheet: Figure 4a-c (Olea with wax)
ICS R showing towards receiver										ICS R showing towards donor
	Flow 100%RH	permeance 100%RH		Flow 2%RH	permeance 2%RH	humidity				Flow 100%RH	permeance 100%RH		Flow 2%RH	permeance 2%RH	humidity			RHr = 100%		RHr = 2%
	DPM/h	m/s		DPM/h	m/s	effect				DPM/h	m/s		DPM/h	m/s	effect			PAF 100%		PAF 2%
CM1	239.488	2.37587e-10		164.12	1.62818e-10	1.45922			CM1	371.581	3.68632e-10		159.659	1.58391e-10	2.32735			1.55156		0.972816
CM3	739.178	7.33311e-10		524.069	5.1991e-10	1.41046			CM3	880.512	8.73524e-10		623.816	6.18865e-10	1.41149			1.19121		1.19033
CM4	425.756	4.22377e-10		339.394	3.367e-10	1.25446			CM4	519.926	5.158e-10		239.806	2.37903e-10	2.16811			1.22118		0.706573
CM6	429.58	4.26171e-10		264.185	2.62089e-10	1.62606			CM6	578.244	5.73655e-10		252.394	2.50391e-10	2.29104			1.34607		0.955368
CM7	1099.13	1.0904e-09		534.745	5.30501e-10	2.05542			CM7	1003.68	9.95716e-10		477.223	4.73435e-10	2.10317			0.913163		0.892431
CM8	565.816	5.61325e-10		334.136	3.31484e-10	1.69337			CM8	675.601	6.70239e-10		338.438	3.35752e-10	1.99623			1.19403		1.01288
CM9	428.624	4.25222e-10		365.685	3.62783e-10	1.17211			CM9	578.244	5.73655e-10		243.471	2.41539e-10	2.375			1.34907		0.665795
CM10	225.944	2.24151e-10		132.411	1.31361e-10	1.70638			CM10	419.542	4.16212e-10		163.483	1.62185e-10	2.56628			1.85684		1.23466
						mean	median									median		mean	median	mean	median
mean	519.189	5.15068e-10		332.343	3.29705e-10	1.54719	1.54264		mean	628.417	6.23429e-10		312.286	3.09808e-10	2.15483	2.22957		1.32789	1.28363	0.953856	0.964092
sd	286.876	2.84599e-10		147.264	1.46095e-10	0.28386			sd	218.109	2.16378e-10		162.108	1.60821e-10	0.347773			0.280455		0.202314
				humidity	1.56221								humidity	2.01231		PAF		1.21038		0.93965
				effect from									effect from			from
				means of P									means of P			means of P
		4.25697e-10		humidity	3.34092e-10	1.27419					5.73655e-10		humidity	2.45965e-10	2.33226	PAF		1.34757		0.73622
				effect from									effect from			from
				medians of P									medians of P			medians of P
		Ttest (100 vs 2, OCS donor)		Ttest (100%, R at rec vs donor)	TTEST(2%, R at rec vs donor)	TtEST(100 vs 2, ICS donor)
	p-value	0.0153237		0.00975093	0.455095	3.39494e-05
			Calculations by using AICS and AOCS
										AICS/AOCS	1.54133
ICS R showing towards receiver										ICS R showing towards donor
	Flow 100%RH	permeance 100%RH		Flow 2%RH	permeance 2%RH	humidity				Flow 100%RH	permeance 100%RH		Flow 2%RH	permeance 2%RH	humidity			RHr = 100%		RHr = 2%
	DPM/h	m/s		DPM/h	m/s	effect				DPM/h	m/s		DPM/h	m/s	effect			PAF 100%		PAF 2%
CM1	239.488	2.37587e-10		164.12	1.62818e-10	1.45922			CM1	371.581	2.39165e-10		159.659	1.02763e-10	2.32735			1.00664		0.631154
CM3	739.178	7.33311e-10		524.069	5.1991e-10	1.41046			CM3	880.512	5.66734e-10		623.816	4.01514e-10	1.41149			0.772843		0.772276
CM4	425.756	4.22377e-10		339.394	3.367e-10	1.25446			CM4	519.926	3.34646e-10		239.806	1.54349e-10	2.16811			0.792292		0.458418
CM6	429.58	4.26171e-10		264.185	2.62089e-10	1.62606			CM6	578.244	3.72182e-10		252.394	1.62452e-10	2.29104			0.873317		0.619834
CM7	1099	1.0904e-09		534.745	5.30501e-10	2.05542			CM7	1003.68	6.46011e-10		477.223	3.07161e-10	2.10317			0.592452		0.579001
CM8	565.816	5.61325e-10		334.136	3.31484e-10	1.69337			CM8	675.601	4.34845e-10		338.438	2.17833e-10	1.99623			0.774676		0.657144
CM9	428.624	4.25222e-10		365.685	3.62783e-10	1.17211			CM9	578.244	3.72182e-10		243.471	1.56708e-10	2.375			0.875265		0.431962
CM10	225.944	2.24151e-10		132.411	1.31361e-10	1.70638			CM10	419.542	2.70035e-10		163.483	1.05224e-10	2.56628			1.2047		0.801034
						mean	median									median		mean	median	mean	median
mean	519.173	5.15068e-10		332.343	3.29705e-10	1.54719	1.54264		mean	628.417	4.04475e-10		312.286	2.01e-10	2.15483	2.22957		0.861523	0.832804	0.618853	0.625494
sd	286.839	2.84599e-10		147.264	1.46095e-10	0.28386			sd	218.109	1.40384e-10		162.108	1.04339e-10	0.347773			0.181956		0.131259
				humidity	1.56221								humidity	2.01231		PAF		0.785284		0.609636
				effect from									effect from			from
				means of P									means of P			means of P
		4.25697e-10		humidity	3.34092e-10	1.27419					3.72182e-10		humidity	1.5958e-10	2.33226	PAF		0.87429		0.477652
				effect from									effect from			from
				medians of P									medians of P			medians of P
		Ttest (100 vs 2, OCS donor)		Ttest (100%, R at rec vs donor)	TTEST(2%, R at rec vs donor)	TtEST(100 vs 2, ICS donor)
	p-value	0.0153237		0.0765281	0.00124515	3.39494e-05

## Sheet: Figure 4a-c (Olea without wax)
ICS R showing towards receiver									ICS R showing towards donor
	Flow 100%RH	permeance 100%RH		Flow 2%RH	permeance 2%RH	humidity effect				Flow 100%RH	permeance 100%RH		Flow 2%RH	permeance 2%RH	humidity effect
	DPM/h	m/s		DPM/h	m/s					DPM/h	m/s		DPM/h	m/s				PAF 100%		PAF 2%
MX1	8597.78	8.43912e-09		8820.04	8.65729e-09	0.9748			MX1	13447.1	1.3199e-08		5254.74	5.15777e-09	2.55905			1.56403		0.595772
MX2	11780.5	1.15631e-08		12384	1.21555e-08	0.951265			MX2	10673.8	1.04769e-08		8318.6	8.1651e-09	1.28313			0.906061		0.671721
MX4	10689.6	1.04923e-08		10521.5	1.03274e-08	1.01597			MX4	13943.9	1.36866e-08		6589.01	6.46742e-09	2.11624			1.30444		0.626241
MX5	8483.3	8.32675e-09		9592.62	9.41561e-09	0.884356			MX5	8436.1	8.28043e-09		5886.05	5.77744e-09	1.43323			0.994436		0.613602
MX6	9459.4	9.28484e-09		9609.69	9.43237e-09	0.98436			MX6	11156.5	1.09507e-08		5873.67	5.76528e-09	1.89941			1.17941		0.611223
MX7	10309.3	1.01191e-08		10073.6	9.88775e-09	1.02339			MX7	15773.9	1.54828e-08		3351.41	3.28957e-09	4.70665			1.53007		0.332691
						Mean	Median								Mean	Median		mean	median	mean	median
mean	9886.63	9.7042e-09		10166.9	9.97931e-09	0.972358	0.97958		mean	12238.6	1.20127e-08		5878.91	5.77043e-09	2.33295	2.00782		1.24641	1.24193	0.575208	0.612413
sd	1282.42	1.25876e-09		1225.1	1.20249e-09	0.0506871			sd	2643.69	2.59491e-09		1626.92	1.59689e-09	1.25157			0.271487		0.121596
				humidity	0.972431								humidity	2.08177
				effect from									effect from
				means of P									means of P
				humidity	9.66006e-09								humidity	5.77136e-09
				effect from									effect from
				medians of P									medians of P
		Ttest (100 vs 2, OCS donor)		Ttest (100%, R at rec vs donor)	TTEST(2%, R at rec vs donor)	TtEST(100 vs 2, ICS donor)
	p-value	0.232726		0.0810107	0.000329687	0.00952042
		Calculations by using AICS and AOCS
									AICS/AOCS	1.54133
ICS R showing towards receiver									ICS R showing towards donor
	Flow 100%RH	permeance 100%RH		Flow 2%RH	permeance 2%RH	humidity effect				Flow 100%RH	permeance 100%RH		Flow 2%RH	permeance 2%RH	humidity effect
	DPM/h	m/s		DPM/h	m/s					DPM/h	m/s		DPM/h	m/s				PAF 100%		PAF 2%
MX1	8597.78	8.43912e-09		8820.04	8.65729e-09	0.9748			MX1	13447.1	8.56339e-09		5254.74	3.34631e-09	2.55905			1.01473		0.386531
MX2	11780.5	1.15631e-08		12384	1.21555e-08	0.951265			MX2	10673.8	6.79729e-09		8318.6	5.29744e-09	1.28313			0.587844		0.435807
MX4	10689.6	1.04923e-08		10521.5	1.03274e-08	1.01597			MX4	13943.9	8.87973e-09		6589.01	4.196e-09	2.11624			0.846309		0.406299
MX5	8483.3	8.32675e-09		9592.62	9.41561e-09	0.884356			MX5	8436.1	5.37226e-09		5886.05	3.74835e-09	1.43323			0.645181		0.3981
MX6	9459.4	9.28484e-09		9609.69	9.43237e-09	0.98436			MX6	11156.5	7.10468e-09		5873.67	3.74046e-09	1.89941			0.765192		0.396556
MX7	10309.3	1.01191e-08		10073.6	9.88775e-09	1.02339			MX7	15773.9	1.00451e-08		3351.41	2.13424e-09	4.70665			0.992693		0.215847
						Mean	Median								Mean	Median		mean	median	mean	median
mean	9886.63	9.7042e-09		10166.9	9.97931e-09	0.972358	0.97958		mean	12238.6	7.79375e-09		5878.91	3.7438e-09	2.33295	2.00782		0.808657	0.80575	0.37319	0.397328
sd	1282.42	1.25876e-09		1225.1	1.20249e-09	0.0506871			sd	2643.69	1.68355e-09		1626.92	1.03605e-09	1.25157			0.176138		0.0788903
				humidity	0.972431								humidity	2.08177
				effect from									effect from
				means of P									means of P
				humidity	9.66006e-09								humidity	3.74441e-09
				effect from									effect from
				medians of P									medians of P
		Ttest (100 vs 2, OCS donor)		Ttest (100%, R at rec vs donor)	TTEST(2%, R at rec vs donor)	TtEST(100 vs 2, ICS donor)
	p-value	0.232726		0.0516372	1.40121e-05	0.00952042

[truncated: 35 more sheets: Figure 4d, Figure5a-b, Figure 5c, Figure S1a-b, Figure S2a-d, Figure S2e, Figure S2f, Figure S3b-c, Figure S4a, Figure S4b, Figure S5a, Figure S5b, Figure S5c, Figure S5d, Figure S6a, Figure S6b, Figure S6d, Figure S6e, Figure S8a, Figure S8b …]
